# Supplementary material for: TSPmap, a tool making use of traveling salesperson problem solvers in the efficient and accurate construction of high-density genetic linkage maps
Source: BioData Min. 2017 Dec 19;10:38. doi: 10.1186/s13040-017-0158-0 (PMC5735504; doi:10.1186/s13040-017-0158-0)
Supplement: Supplementary file 2 — Example parameters for generating linkage maps with MSTmap. (TXT 593 kb) [file 13040_2017_158_MOESM2_ESM.txt]

population_type DH
population_name LG
distance_function kosambi
cut_off_p_value 0.000001
no_map_dist 15.0
no_map_size 0
missing_threshold 1.00
estimation_before_clustering no
detect_bad_data yes
objective_function COUNT
number_of_loci 1000
number_of_individual 300 

locus_name  1 2 3 4 5 6 7 8 9 10 11 12 13 14 15 16 17 18 19 20 21 22 23 24 25 26 27 28 29 30 31 32 33 34 35 36 37 38 39 40 41 42 43 44 45 46 47 48 49 50 51 52 53 54 55 56 57 58 59 60 61 62 63 64 65 66 67 68 69 70 71 72 73 74 75 76 77 78 79 80 81 82 83 84 85 86 87 88 89 90 91 92 93 94 95 96 97 98 99 100 101 102 103 104 105 106 107 108 109 110 111 112 113 114 115 116 117 118 119 120 121 122 123 124 125 126 127 128 129 130 131 132 133 134 135 136 137 138 139 140 141 142 143 144 145 146 147 148 149 150 151 152 153 154 155 156 157 158 159 160 161 162 163 164 165 166 167 168 169 170 171 172 173 174 175 176 177 178 179 180 181 182 183 184 185 186 187 188 189 190 191 192 193 194 195 196 197 198 199 200 201 202 203 204 205 206 207 208 209 210 211 212 213 214 215 216 217 218 219 220 221 222 223 224 225 226 227 228 229 230 231 232 233 234 235 236 237 238 239 240 241 242 243 244 245 246 247 248 249 250 251 252 253 254 255 256 257 258 259 260 261 262 263 264 265 266 267 268 269 270 271 272 273 274 275 276 277 278 279 280 281 282 283 284 285 286 287 288 289 290 291 292 293 294 295 296 297 298 299 300
D2M66 A B B B B A A A A B B B A A A B B B A A B A B A B A A A B B A A A A A B B A A B B A B A B B A B B B A B B A B A A A A B A A A B B A B A B B A B A A B A B A A A B B A A A B B A A A A B B B A A B A B A B B B B B A B A A A B A A A B B B B A A A B B A A A A A B B B B A B A B A B A B A A A B A B B B B A B B B A A B B B B A A A B A B A B B B A A A B A A A B B B A A B A B B A A A A B B B B A A B B A A A A B B B A A B A B A A A A A B B B B B B A B B B A B B A B A A A A B A A A A A B B A A A A B B B B B B B A A A A B A A A A A B B A B A B A B B A B B B B B B B B A A A B B A B B A A A A A A B A B A A A
D5M91 B A A B A A B A A B A B A A A B A A A B A B B A A B B B B A B A B A B B A B B A B A B B A B A B B A B B A B A A A A B B B B A B A B A A B A A B A A A A B B A B A A A B A B A A A A A B A A A A B A A A B A B A A A B A B A B B A B A B B A A B B A B A A B B A A B B A B A A B B B A B A A A B B B B A A B A A A A B A B A B B A A A A B B A A B A B B B B A A A B B B B B B B A B A A A A B A A B A A A B B B B A A A B A A B B B A A B B A A B A B A B A B A B A A B B B A B B A B A B B A A A B B B A A B B B B A A B B A A B A A A A B A A A A B A B A A A A A B A A A A B B B B B B B B B B A B B B B B B A A B B
D3M173 A A A B A B B A B B A A A A A A A B A B A A B B A B B A A B B B A A B B B A B B A A A B A B B A A A B B A A A B A B B B A B A B B A A A B B A B B A B B B A A B B A A A A A B B A A A B B A B B A B A B B A B A A B A A A B A B B B B B A A A A B A B B A B A B A A B A B A A A B A B B A A B A A B B A B B B A A A B A A B A B B B A B A B B B A A B A A A A B A A A A B B A B A A A B A B B B A A B B A B A B B A A A B A A B A A A A B A A A A B A B A B B B B A A A B A B B A A B B B A B B B B B B B A B B B B B B A A B B A B A B A A A B A A B B A A A A A A A B B A A B B A A A A A A A A B B A A B A B B A B A
D5M109 B A A B A A B A A A A B A B B A A A A B B B B A A A B A A A B A B A B A A B A B A A B B A B A B B B A A A B A B A A B B A B B A B A B B A B B A A A B A A B B A B B A B A A A B A A A A A B A B B B A A B A A A B A A A B B B B A A B A B B A B B A B A A B B A A B B A B A A B A B B A B A B B A B B A B B A A B A A A B A B B B A B A B A B A A A A A B A A A A A B B A A A B A B A A A B A A B B A A B A A A A A A A B B A B A B B B B B B B B A B A B A B A A A A B A B B B B A B B B B B B B B A B B A A B B B A A B A A B A A B A A B B A A A B A B B A A A A B A A A B B B A A B B A B B B A B B B A B A A B B A
D4M121 B A A A A A B A A A B A B A B B A A B A A B A B B A A B B B A B B A B A A B A B A A B B A B A A A A B B B B A A B B B B A A B A B B A B A A A B B A A B B A A A B B B B A A A A A A A B B B B A A A B B A A B B A B B B B B B A A B B A B B A A A A A A B A A A A A B A B A A A B B A A B A B B A B B A A A A B A B B B B B A A A A B B B B B B A B A B B B B A A B B B A B B A B A A B B A A B A A A A B B B A A A A B A A B A A B B A A A B A B B B B A A B A A A B B A A A A B A B B B B A B B A B B B A A A A B A A B B B B A B B B A B A B B A B B A B B B A A B B B B A A A A B A A B B A A A B B A B A B A A B A
D5M99 B A A B A A B A A A A B A B B A A A A B B B B A B A B A B B B A B A A A A B A B A A B B A B A B B A A B A B A A A A B B B B A A B B A B A A B B A A B A A B A A A B B B A A A B A B A A A B A A B B A A B A B A B A A B B B B B A B B B B B B B B A B A A B B B A B A A B A A B B B B B A A A B A B B A A B A A A A B A B B B B A A B A B B A A B B B A B A A A A A B B A A A B A B A A A B A B B A A A B B A B A A A A B A A B A B A B B B A A B A B A B A B A B B B B A B B B A A B A B A A A A B B B B A A B B B A A A A A A A A B A A B A B A A B A B B A A A A B B A A B B B A B B B A B B B A B B B B B B A A A B
D5M145 A B A B A A B B A B A A B A B A B A A A A A B A A A B A B A B B A A A A B A A B B A B A A B A B B B A B B A A A A B B B B B A A A A A B A B A B B A A A B B B A B A A B B B B B B B B B A B B B A A B A B B A A B A A A B A A B A B B A B B B B B A A B A A A A B B A A B A B B A B A B A B A B A B B B A A A A A A B A B A B A B A B A B A B A A A B A B A A A A B A A A A A B B B A A B B A B B A A B A B A B B B A A B A A A B B A B A B A B A B A A B B B A B B B B B A B B B A A B B A B A B A A B A B A B B B A B A B B A A B B B A B A B A A B A B A A A A A A A B B A B B A A A A B A A B B B A A B B A A A B B
D4M61 A A A B B B B B A B A A B A A B B B A B B B B A B B B A A A B A A B A A A B A B A B A A B B A A A A B B B B B A B B B A A B A A A B B A A B A A A A A A B A A B B A B A B A B A A A B B A B B A A B A B B B B A B B A A A A B A B A A A A B B A B A A B A A B A A B A A A A A B A B A A A A B B A B A B B A B B B B B B A B B A A A A A B A A B B A A A B A A B A B B B B B A B B B A B B B A A A A A B B B B A B B A A B A B A B B B A A A B A B B A A A B B A B B A A A A A B A B B B B B A A A A B A A B A A A B B A B A B B A B B B B A B B B B A A B B B B B B A B A B A B A A A A B B B A A A A B A B B B B A B B
D3M113 A B A A A B A A A A A A A A B B A B A B A B B B B B B A B B B A B A B B B B B A A B B A B B A A B B A B A A A A A B A A A B B A A A A B B B B A A B B A B A B A B B B A B A A B B B B A A B A B A B A A B B A B B B A B B A A B B A A A A B A B A A B A B A B A B B B A B A B A A A A B A B A A A A B A B A B A A B A A B B A A A A B B A A B A B B B A A B B B A B B A B A B A A A A B B A B A A A A B B A A A B A A A A B A B A B A A B B B A A A B B A A B A B A B A B A A A A B B B B B A B B A B B A A B B B A B B A B B A B A A A A B A A B A B B A A A A B A A B B A A A A B A B A A B A A B A A A B B A B B A B
D2M108 B B B B A B A B A A B A A B B B A A B A B B A B A B B A B A B A B B A B A B A A B B A A B A A A B A A B B B B A A A A B B A A B B B A B A B B A B A A B B A A A B A A B A B B B B B A A A A A A A B A A B B B B B A B A B B A A A A B B B B A A A B B B A A A B A B B B B B A B A B A B A B A A A A B B B B A A B A B B A B B A B A B A B A A B A A A A A B B A A B B A B B B A A A B B A A B A B B A B B A B A B A B B A A A A B B A A A B B B B B B A A A B B A A B A B A A B B B A A A A B B A B B B B B B A B A A B B A A A B A B A A A B A A A B B A B B A B A A A B B B B B B A B B A A A A B A A B B A B B A B A
D2M6 A B B B B B A A A B A B A B B A B B B A B B A A A B B B A B B B B A A B B A A B A B A B A A B A B B B B B B B B B B A A A B A A B A A A A A A B B A B B B A B A A A A A A B A B A B A B B B A B B A A B A A B B B A B A A A A B A B A A B A B B A A A A A A A B A B A B A B A B B A A A A B A B A B B B B A A A A B A A B A B A B A A A B B B B A B B B B B B A B B A B A B A B B A A B B A A B A B B A A A A A A B B B B A B B B A B A A B B B A A A A A B B B A A B A B A B A B A A A B B B B B A B B B B A A B B B A A B A B A A B B B B B B B A B B B A A A B A B A B B B A A B A B A A B A A B A B B B A B A A B A
D4M71 A A A B A A B B A A A A B A A A B B A B A B B A A A B B B A B A A B A A A B A B A A B B A A A B A A B B A B B A B B B A A B B B B B B A B B B B A A A A B A A B B A B B B A B A A A B A B B B A B A A B A B B A A B A A A A B B B A B A A B B B B B A B B A B A A B B A A B A B A A A A A B B B A B B B A A A B B B B A B B A A B A A B A B A A B B A A B A B A A B B B B B A A B B A B B B A A B A B B B A B A A A A B A B B B B B B A A B B A B B A B A B B A A A A A A A A A A B B B B B A A B A B A A B A A A B A A B A A B A B B B A A B B B A A B A A A A A B A A B B A B B A A A A B B B A A B A B A B A A A B B
D4M88 A B A B A A A A A B B A B A A A B B A B A B A A B B B B B B A B A A A A B A B B A A B B A B A B B A B B A B B B B B B A A B A B B B B B B B B A B A A A A A A B B A B B A B A A A A B A B B A A B A B B A B B A A B A A A B B A B A B A A B A A A B B B B A B A A B B B A B A B A B A A B B B B A B B B A A B B A B B A A A B B A A B B B B A B A A A B A A B A A B B B B B B A A A A A B B B B B A B B B A B A A B B B A B B A B A B A A A B A A A B B A A B A B B B A A A A A A A B A A A A B B A B A A A A A A B A A B A A B B B B B A A B B B B B A A A B A A B A B A B A B B B B A A B B A B B A A B A A A B A B B
D5M94 B A A B A A B A A B A B A A B A A A A B A B B A B B B B B A B A B A B B A B A A B A B B A A A B B A A B A B A A A A B B B B A B A B A A B A A B A A B A A B A B A A B B A B A A A A A B A B A A B B A A B A B A B A B B B A A B A B A B B A A B B A B A A B B A A B B A B A A B B B A B A A A B B B B A A B A A A A B A B A B B A A A A B B A A B B B A B B A A A A B B B B B B A B A A A B B A A B A A B B B B B A A A B A A B A B A A B B A A B A B A B A B A A A A B B B A B B A B A B B A A A B B B A A B B B B A A A A A B B A A A A B A A A A B A B A A A A A B A A A A B B B B B B B B B B A B B B B B B A A B B
D4M170 A B A A B B B B A B A A A A A B B B A A B B A B A B B B A B B A B A A B A A A B A B B B A A A A A A B A B A A B B B A A A A B A A B B B B A B B B B A B B A A A A A B A A B B A B A A B B A B B A A A B B A A B B B A B B A A A A B B B A A A A B B B B A A B B B B B B A B A A B B B B A B B B A A B B B A B B B B B B B A A A B B B B B B B A A B B A A B A B A B A B A B A B B A A A B B B A A A B A A B A B B B A B B B B B A A B B A A A B B B B B A A B A B A B B B A B A A A B A A B B A A A A B A A A A A B A A B B A A B B A A B A B B B B A A A B B B A B B B A B A B B A B B B B A B A A A B A B B B A A A A
D3M98 A A A A A B A A A A A A B A A A B B B B A B B A A B B A B B B B B A B B A B A A A A B A B B A A A A A B A A A A A A A B A B B A A B A B A B B A B B B A B A B A B B A A B A A B A B A A B B A B A B B A B B B B B A B B B B A B B A A B A B A B A A B B B A B A A B B B B A B A A B B B A B A A A A B A A A B A A B B A B B A A A A B B A A B A B B B A B B B B B B B A B B B B A A A A B A B A A B B B A B A A B A A A A B A B A B A A A B B A A B A A B A B A A A B A B A B B B A A B A B A B B B B B B A A B B A B A B B A B A B A A A B A B B A B A A A B A B A B B B A A A A A A B A B A B A A A A A A B A B B A A
D4M173 A B A A B A B B A B A A A A A A B B A A B B A B A B B B A B B A B A A B A A A B A B A B A A A A A A B B B A A B B B A A A A B A A B B B B A B B B B A B B A A A A A B A A B B A B A A B A A B B A A A B B A A B B B A B B A A A A B A B A A A A B B B B A A B B B B B B A B A A B B B B A B B B A A B B B A B B B B B B B A A A B B B B B B B A A B B A A B A B A B A B A B A B B A A A B B B A A A B A A B B B B B A B B B B B A A B B A B A B B B B B A B B A B A B B B A B A A A B A A B B A A A A B A A A A A B A A B B A A B B A A B A B B B B A A A B B B B B B B A B A B B A B B B B A B A A A B A B B B A A A A
D5M115 B A A B A A B A B A A B B B B B A A A B B B A A A A B A A A B A B A B A B B A B B A B B A A A B B B B B A B A B A A B B A B A A B A A A A B B A A A B A A A B A B B A B A A A A B A B A A B A B A B A A B B B B B A A A B B B B B A B B B B A B B A B A A B B A A B B A B A B A A B B A B A A B A B B A B B A A B A A A B A A B B A B A B A B B A A A A B A A A A A B A A A A B A B A B A B A A B B A A A A A A A B A A B B A B A B A B B B A B B A B A B A B A A A B B A B B B A A B B B A B B B B A B B A A B B B A A A A A A B A A A A B B A A A B A B B A A A A B A A A B B B A A B B B B B B B B B B A B A A B A B
D2M181 B A B A A B A A B A B B B A A A B A A A A B A A B B B A B A B A A A A B A A A A A A A B B B A B B B A A A B B A A B A A A B A A A B A B A B A B B A A B B A B A A B B A B B A B A B B A B B B B A B A A B A A B A A B A B B A A A A A A B A A B B B A A A A B B A A B B B B B A A B B A A B B B B A A B B A B B A A A A A A B B A B B B B A A B B B B B B A B B B B B A B A B B A A A B A A B A A A A A A A B A B B A B B B B B A A B A A B A A B B B B A A B B B B A B B B B B A B A A A A A A B B A A B B A B A A B B B B B B A A A B A A A B B B A A B B B A A B A A B B B B A B B B B B A B A B A B A A A B B A B A
D4M178 A B A B A A B B A B A A A A A B B B A A A B B A B B B A A B A A B A B B A A A B B A A B A A B A A A B B B A A A A B A A A A B A A B B B B A B B B B B B B A B B A A B A A B B A B B A A A B B B A A A A B A B B B B A B B A A A A B A B A A B A A B B B A A B A B B B B A B B A B B B A A A B B A B A A B A B B B B A B B A A B B B B B B B B A A A A A A B A B A B A B A B A A B B A A B B B A A A B A A B B B B A A B B B B B A B B B A B B B B A A B B B B A B B B B B A B A A B B B A B A A B A B B B B A A A B A A B B B A B B A B B A B B B B A A A B B B B B B B A B A A B A B B B B A B A A B B A B B B A A A A
D5M135 A B A B A A B B B B A B B B B A B A A B A B B B A A B B B A B B A A A A A A A B B A A A B B A B B B A B B A A A A B B B B B A A A A A B A B B B B A A A B A A A B B B B B A B B A A B B A B B B A A B A B B A A B A B A B A A B A B B A A B B B B A A A A A A A B B A A B A A B A A B A A A B B B B A A A B A A A A B A B B B A B A B A B A B A A A B A B A A A A B B A A A A B B B B A A B B B B B A B B A A B B B B A B A A A B B A B B B A B A B B A A B B A A A B B B A B B B A A B B A B A B B A B A B A B B B B B A A B A A B A B A B A B A B B A B B A A A A A A B B A B B A A A B B A A B A B A A A B A A A B B
D5M61 B A A A A B A B B B B B A A A A B B A B A A B A B B B B B B B A A B B B A B B A B A B B A A A A B A B A A A A B B A A B B B B B A A A A A A A B B A B B A B A B A A A A A B A A B A A B B B B B B A A B A A A B B B A B A A A B A B B A B A A B A A A B A B B A B A B A A B A B B B B A A B A A A B B A B B B A B A B A B B B A B B A A B A A A B A A B B B A A A B A A B A B B A B A A B A B A A A A A B A B B B A B B A A B B B A A B B B B A A B B B B A B B A B A A B A B B B A B A B B A B A A B A B A B B A B A A A A A B B A B B A B B B B A A A B A A B B A A A B A A A B B B B A B B A A A A A B B A A A A A B
D3M91 A B A B B B A A A A A A B A A B B A B B B A B A A B B B B B B A A A B B B B B A A A B A A B A B B A B B A A A A A A A A A B B B B B A B A B B A B B B B A B B A B B A A A A A B A B A A A A A A A B B B B B B A B A B A B B A B B A A A A B B B B A B B B A B B A A B B B B B B A A A B A B A A A A B A A A A A B A B A B B A B A A B A A A B B B B B A B A B A A A B A B B B B A A A A B B B A A B B B A B B A B A B A B B A B A B A B A B B B A B A A B A B A A A A A B A B B B A A B A B B A B B A B B A B B B A B B B B A B A A A A A B A B B B B A A A B A B A B A A A B A A A A B B B A B A A A B A B B B B B A A
D1M47 A A B A A B A B A A B B A B B A B A B B A B A B B A A A A B A B B A A B A B B A B A A A A B B B B B A A A B B A A B A A A A A A A A A A B A B A B A A A A A B B A B A B B B B A A A A B B B A A A A B A A B B B A B B B B B B A A B A B B B A A B A B A A A A A B B B B B A B A B A B A A B A A A A A A A A A A B A A B A B A A A A A A B B A B A A A B B A A A A A A B B B A B B A A A B B B B B A A B B A A A B A B A B A A A A B A A B A A A A A A A A A B B B B A B B B B A A A B A A A A B A B B A A A A B A B A A A B B A B B B A A A A A B B A A A A A A B B B B A B B B B A A A B A A A A B B B B B B A A A A A
D1M111 A A A A A B A B B B B A B A B B A B B A B A A A A B B B A A A B B A A A B A A B B A A A B A A B B A A B A A B B A B B A A A A A B A B B A A A B A B B A B A B B A B A B B A A B B A A B A A B B B A B B B B A A B B B B A B B A A A A B B A B A B B A A A A A A A A B B B B B A A A B B B A A B A B A B A A B B A B B B A A B B B B B A B B B A B A B A B A B A B B B A B A A A B A A B B B A A B B A A A A B A B B B A B A B A A B B B A B A A B A B A A A B A B A B A A B A A B A A A B B A B B B A A B A B B A A A B B A A A B B A B B A A A A B B A A A A A A A A B A B B A B B B A B B A A B A A A A A A B A A A B
D2M187 A A B A A B A A B A B B B A A A B A B A A B B A B B B B B A B B A B A B A A A B A A A B B B A A B B A A A B B A A B A A A A A B A B A B A B A B B B A A A A B A A A B A B B A A B B A A A B A B A B A B A A B B A A B A B B B A A A B A B A A B B B B A A B A B A A B B B B B A A B B A A A A B B B A B B A B B A A A A A A B B A B B B B B A B B B B B A A B B B B A A B A B B A A A A A B B A A A A A A A B A B A A B B A B B A A B A A B A A B B B B B A B B B B B B A B B A A A A A A A A A B B A A B A A B A A B B B B A B A A A B A B A B B B A A B A B B B B A A B B B B A B A B B B A B A B A B B A A B B A B B
D2M185 A A B A A B A A B A B B B A A A B A B A A B A A B B B B B B B A A B A B A A B B A A A B B B A A B B A A A B B A A B A A A A A B A B A B A B A B B B A A A A B A A A B A B B A A B B A A A B A B A B A B A A B B A A B A B B B A A A B A B A A B B B A A A A A B A A B B B B B A A B B A A A A B B B A B B A B B A A A A A A B B A B B B B B A B B B B B A A B B B B A A B A B B A A A A A B B A A A B A A A B A B A A B B A B B A A B A A B A A B A B B B A B B B B B B A B B A A A A A A A A A B B A A B A A B A A B B B B A B A A A B A A A B B B A A B B B B B B A A B B B B A B A B B B A B A B A B B A A B B A B B
D3M22 B B B B B A A B A B A A A B B A A A B B B B B B A A A A B B A A B B A A A B B A A A A B B B A A B B B A A A B A A B A B A B B B B B B A A B B A A A B A A B A B A A A B A A B A B A B B A B A B B B B A B A A A B A A B A A A A B A B A A B B B B B A B B B A B A A A A A B A B B B B A A B A B A B B B A A A A A A A A B B B A B B B B B B A A A B B B B A B B B A A B B A A B B B A A B B A A A A A B B B B A A A A B A B A B A B A A A A B B B B B A A A B B A A A B A B B B A A B A A A A B A B B B A A B B B B B A B B B B B B B B B B B A B B B A B B A A A A B A B B A A A B A B B A A A B A A B B B B A B B A A
D4M177 A A A B A A B B A B A A A A A B B B A A A B B A B B B A A B B A B A A B A A A B A A A B A A A A A A B B B A A A A B A A A A B A A B B B B A B B B B B B B A B A A A B A A B B A B B A A A A B B A A A A B A A B B B A B B A A A A B A B A B B A B B B B A A B A B B B B A B B A B B B A A A B B A B B B B A B B B B A B B A B A B B B B B B B A A A B A A B A B A B A B A B A A B B A A B B B A A A B A A B B B B A A B B B B B A B B B A B B B B A A B A B B A B B B B B A B A A A B B A B A A B A B B A A A A A B A A B B B A B B A A B A B B B B A A A B B B B B B A A A A A B A B B B B A B A A A B A B B B A A A A
D3M132 A B A B A B B B B A A A A A A B B B B B B A B A B B B B A A B B A B A B B A B A A B A B B B A A B A B B B B B B A A A B A A B A B A A B A B B A A A B A B A B A B B A A B A B B B A B A A B A B A B A A B B A B B B A A B A B B A B A A A B B A A A B B B A B A B B B A B A A B B B B A B B B A A B B A B A A A B A A B B A A A A B B B B A A A B B A B A B B A B B A A B A A B B B A B B B B B A A A A B B A A B A A A B B B B B B A A B B B A B A A B A A B A B B B B B A B B A B B B B A B A B B B B B A B A B A B B B B A A A B B A A B B A B A A B A A B A A A B A A A A A B B A B B A B A A B A B A B B A B A B A
D2M139 B A B B B B A B B A A A A B A B B A A A B A A B B B B A A B B B B A B B B B B B B B B A A A B B A A A A B B A B A A A A B B A B A B B A A B A B A B B B A B B A B A B A B A B B B B A A B A B B A B B A B B B A B A B B A B A A A A A B A B A A A B B B A B B B A B B A B A B A B B A B B A B A B A A B A A B A B B B A B B B A A B B A A A A B A B A A A B A A A A A A A A B A A B B B A A B B B A B A B A B A A A A B A B A B A A A A B B B A A B B A B B B B B A A A B A A B B A A B B B B B B A A B B B A B A A A B B A A B A A B B B B B B B B A B A A B B A A A B B B B A B A A B B A B A B B A A B A A B A B A B
D5M10 A B B B A A A B B B A A A A A A A A A B A A A A A B A B A A B B B A A A B A B A A B A B B A A A A A A A A B A A A B B B A A B B A B B B A B A B B A A B A B A B A A B A B B A B A A A B B A B B A A A A B B A B B B A B A B B B B B B A B A A B B A B B B B B A A B B A A B A B A A A A B B A B B A A B B A B A B B B B B A B B B B B A B B A B B A A A B B B B A B A A A B A B B A A A A A B B B B A A A A A B B B B A A A B B B A A A B A B B A A A B A B B A B A B B A B A B A A B B B A A A A A B B A A A A A A A A B B A A B A B B A B A A A B A A A B A A B A A B B A B A B B B A A A B A B B A B B A B B B A A A
D3M94 A B A B B A A A A A A A B A A B B B B B B B B A A B B A B B B A B A B B B B A A A A B A B B A A A A B B A A A A A A A A A B B A B B A B A B B A B B B B A A B A B B A A A A A B A B A A A B A A A B B A B B B B B A A A B B A B B A A A A B B B B A B B B A B B A B B B B A B B A B A B A B A A A A B A A A A A A A B A B B A B A A B A A A B B B A B A B A B A B A B A B B B B A A A B B B B A A B B B A B B A B A A A B B A B A B A B A B B A A B A A B A B A A A A A B A B B B A A B A B A A B B A B B A A B B A B B B B A B A A A B A B A B B B B A A A B A B A B B A A B A B A A B A B A B A A A B A B B B B B A B
D1M187 A B B B A A B A A B B A A B A A B A B A B A A A A B B B A A A A A B B B A B B A B A B B B B A A B B A A B B B A B A B B B B A A A A B B B B B B B A A A A A B B B B A A B B A B A B A B A A A A A B A A A A A B A B A B A B B A B B B A B A A A A A A A A A A A B A A B A A A A A A A B B B B B B B B B A B B A B B A B A B A A A A B A A A A B A A A A B B B B B B B B A B A A A B A B B A B A A A B B A A A B B B A B A A A A A A A A B B B B A A B B B A B A B B A B B B B A B A B B A A A B A A A B A A A B B B A B A A B B B B B A B A A A A B B B A A A B A A B B A B A A A B A B A A A B A B A A B A A B A A B B
D3M69 A A A A B B A B B A B A A B A B B A B B B A A A B B A A A B A A B A B B B B B A B A A A B B A B A A B B A B A A A A A B B B B B B A A B A B A A B B A B A A A A A B A B B A B A A B A A A B A A A B B A B B A A B A B A B B A A B A A A B B A B B B B B A B A A A A A B A A B B A A A B A A B A A A B A A A B A B B A A B A A B A A A B A A B A B B B A B B A A B B B A A B B A B A B A B B A A A A B A A A B A B B B B B B A B A B A A A B B A A B A B B A A A A A A A A B A B A A A A B B B B A B A A B A B B A A B B B B A B A A A B B B B A B B A B A A B B A A B A A A A A A B A A B B A A B B A B A B B B B A B B
D5M26 B A A A B A A B A A A B B A A A A A A B A B B A A B B A B B B A A A B B B A B A A B A B B A A B B A A B A A A B A A B B A A A B A A B A B A A B B A A B A A B B A B B A B B A A B A A B B A B B A B B A B A B B B B A B A B A B B A B A B A A B B B A B B B B B A A B A A B B B A A B A B B A A B A A A A A B A B B B A A B A B B B A B B B A A B A A A B A B A A B A A A A A B B A A A B B B A B A A A A A A A A A A A A B A B B B A B A A B A B A A A A A B A B B A B B A A B A A B A A A B A A A B A B A B B A A A A B A A B A A B A A B A B B A A B B B A A B A B A A A B B B B B A A A A A B B B B B B A B B A A B
D2M125 B A B A B A A B B A A A A B A B B A A B B A A B B B B A B B B B A B B B A B B A B A B A A B A A A A A A B B A A B A A A B B B B A B B B B B B A B B A B A B A A B A A B B A B B A B A B A A A A B B B B A B B A B A B B B B B B A A A B A B A A A A B B B B A A B B B A B A B A A B B B A B A B A B A B B A B B B A B A B B B A A B A A A A A B A B B A A B B B B A B A B B A A A A B B A A B B B A B A A A B A B A A B B B A A A B A B A B A B A A B A B A A B A A A A A A B B B B A B B A A B B A A B B B A B A B B B B A A B B A B B B B B B B B B B A A B A B B A B B B B B B A A B B A B A B B A A B A A B A B A B
D3M4 A A B B B A A B A B A A A A B A B B B B B B A A B B A A B A A A B B A A B B B A A A A B A B B A B B A A A B A A A A A B A B B A A B B A A B A A B B B A A B A A B B B B A B B A A A B B A B A B B A B A B A B A B B B A A A B A A A B B A B B B B B A B B A A B A B A B A B A A A A A A A A B B B A B B A A A B B A A A B B A A A B B B A A B A A B B B A A A B B A B B A A A B B B B B B B A B A B A B A A B B A B B B A B A B A A B A A A B B A B B A A A B B A A A B A A B B B A B A A A B B B B B B A A B A B B B A A A A B B B B A A B B A B B B A B A B A B A A A B B A A A B A B B B B A B A A B B A B A B B A B
D4M124 B A A A A A B A A A B A B A B B A A B A A B A B B A A B B B A B B A B A A B A B A A B B A B A A A A B A B B A A B B A B A A B A B B A B B A B B B A A B B A B B B B B B A A A A A A A B B B A A B A B A A A B B A B B B B B B B A B B A B B A A A A A A B A A A A A B A B A A A B B A A B A B B A B B A A A A B B B B B B B A B A A B B A B B B A B A B B B B A A B B B A B B A B A A B B A A B A A B A B B B A A A A B A A B A A B B A A A B B B B B B A A B A A A B B A A A A B A B B B B A B B A B B B A A A A B A A B B B B A B A B B B A B B A B A B B B B B A B A B B A A A B B A A B B B A A B B B B A B A A B A
D2M25 A B A B B B A B A B B B A A A A B A A A B B A A A B B B A B A B B B A B A A B B A A A B A B B B B B A B A A B B B B A A B A B B A B B A B A A A A B B B B A B A A A A A B B B B A B B B B B A B B A A A A A B B B B B A A A B B A B B A B B B B B A A A A A A B A B A A B B A B A B A B A A A B A B A B A B A B A B B A A A A A B A A B B A B B B A A B B B B A A B B B B A A B B A A A B A B B A B B A A A A A B A B B B A B A B B B A A A B B B B A A A B B B A B A A B A B A B A A A B B B B B A B B A A A A B A B B A A A B B B A B A B B B A B B A B A A A B A A B B B B A A A A B B A B A A A A B B B A A B A B A
D5M21 B B A A B A A B B B A B B A A A A A A B A A B A A B B A B B B B A A B A B A B A B A A B B A A A B A A B A A A B A A A B A B B B A A B A B A A B B A A B A A B B A B B A B B A A A A A B B A B B A A B A B A B B B B A B A B A B B B B A B A A B B A A B A B B B A A B A A B B A A A B A B B A A B A A A A B B A B A B A A A B B B B B B B B A A B A A B B A B A A B A A A A A B B A A A B A B B B A A A A A A A A B A A A B B B B B A B A A B A A B A B A B B A B A B B B A A B A A B B A A B A A A B A B A B B A A A A B A A B B A A A A B A A A A A B A A A A B A A B A A B B B B A A A A A A B B B B B A A B B A A B
D3M41 B B A A B A B B A A B A B B B A A A B B B B B B A A A B B A A A B A B A B B B A A A B A B B B B B A B B A B B A A A A B A B B A B A B A A B B A A B A A A B A A A A A A A A A B B A A B A B A B B B B A B B B A B B A B A A A A A A B A B B B A B A A A B B A B A B A A A B A B A A B A A B A B B B B A A A A A A A A A B B B A B A A B A A A A B A B B B A B B B A A B A A A B B A B B B B A A A A B A B B A A B A A B A B A A A A A A A A B B A B A A A B B A B B A A A B B B A B B A A A B B A B A A A A B A A B A B B B A B A B A A B B B B B A A B A B B A B A B A B B B A A A A B B A B B A A A B A B A A B B A B
D5M110 B A A B A A B A A A A B A B B A A A A B B B B A A A B A A A B A B A B A A B A B A A B B A B A B B B A A A B A B A A B B A B B A B A B B A B B A A A B A A B B A B B A B A A A A A A A A A B A B B B A A B A A A B A A A B B B B A A B A B B A B B A B A A B B A A B B A B A A B A B B A B A A B A B B A B B A A B A A A B A B B B A B A B A B A A A A A B A A A A A B B A A A B A B A A A B A A B B A A B A A A A A A A B B A B A B B B B B B B B A B A B A B A A A A B A B B B B A B B B B B B B B A B B A A B B B A A B A A B A A B A A B B A A A B A B B A A A A B A A A B B B A A B B A B B B A B B B A B A A B B A
D3M136 A B A B A B B B A A A A A A A A B A B A B A B A B B B B B A A A A B B A A A B A A B A B B B A A B B A B A B A B B B A B A A A A B B A B A B B A A A B A A B B A B B A B B A B A B A B A A B B B A B B A B B B B B B A A B A B B B B A A B B B A A A B B B A B A B B B B B A A B B B B A B B B B A B B A B A B A B A A A B A A A A B A B B A A A B B A B A A A A B B A A B A B B B B A B B B B B A A A A B B A A B A B A B A B B B B A A A B B A A B B B B A B A B B B A B A B B A A A B B A B B B B B B B A B A B A B B A A A B A A B A A B A A B A A B A A B A B A A B A A A A A B B B B A B B A B A B A A B A B A B A
D3M130 A B A B A B B B B A A A A A A B B B B B B A B A B B B B A A B B A B A B B A B A A B A B B B A A B A B B B B B B A A A B A A B A B B A B B B B A A B B A B A B B B B A A B A A B B A B B A B A B A B A A B B A B B B A A B A B B A A A A A B B A A A B B B A B A B B B A B B A B B B A A A B B A A A B A B A A A B A A B B A B A A B B B B A A A B B A B A B B A A B B A B B A B B B A B B B B A A A A B B B A A B A B A B B B B A A B A A B B A B A A B A A B A B B B A B A B A A B B B B A A A B B B B B A B A B A B B B B A A A B B A A B B A B A A A A A B A A A B A B A A A A B A B B A B A A B A B A B B A B A B A
D3M166 A A A B A B B A A B A A A A A A A B A B A B B B A B B B A B B B A A B B B A A A A A A B A B B A A A B A A A A B A B B B A A A B B A A A A B B B B A B B B A A B B A A A A B B A A A A B A B A B A B A B B A B A A B B A A A A B B B A B A A A A B A B A A A A B B A B A B A B A B A B A A A B B A B A A B B B A B A A A B B A B B B A B A A B B A A B A A A A B A A A B B B A B A B A B A B B B A A B B B B B A B A A A B B A B A A A A B A B A A B A B A B A B B A A B B A B B A A B B A A B A A B B B B A B B B B B B A A B B A B A B A A A B A B B B A A B A A A A B B A A B A A A A A A A A A B A B A B A A B B A A
D2M28 A B A B B B A B A B B B A A A A B A A A A A B A A B B B A B A B B B A B A A B B A A A B A B B B B B A B A A B B B B A A B A B A A B B A B A A A A B B B B A B A A A A A B B B B A B A B B B A B B A A A A A B B B B B A A A B B A B B A B B B B B A A A A A A B A B A A B B A B A B A B A A A B A B A B A B A B B B B A A A A A B A A B B A B B B A A B B B B A A B B B B A A B B A A A B A A B A B B A A A A A B A B B B A B A B B A A A A B B B B A A A B B B A B A A B A B A B A A A B B B B B A B B A A B A B A B B A A A B B B A B A B B B A B B A B A A A B A A B B B B B A A A B B A B A A A A B B B A A A A B A
D1M161 A A B A B B B B B B A A B B A A A B B B A B A A A B A A A A A A A A B B B B B B B B B B B A A A A B B A B B A A B B B B A A A A A A B A B A B B A B B A B A B A B B B A B A B B B A B B B B A A A A A B B B A B B B A B A B A A A B A A A B A A A A A A A A A A A A A A A B A B A A A B B A B B A B B B A B B B B B A B A B B A A A B B B A B A A A A A A B B A A A B B A B B B A A B A B A B A A A B B A A A A B B A B B A B A A B B A B A B B A B B A B A A A B A A A A A A A B A A A A A A A A A A A A B A B A B A A A A A B B B A A B A A B A B B A B B A A A B B B A B A A A A A B B A B A A B A A A A B B B A A A
D4M133 A B B B A A B B A A A A B A B B A B B A A B A B B B A B A B B B B A B A A B A B A A B B A A A A B A B A B B A B B B A B A A B A B A B A A A B B B A A B B B A A A B B B A A B B A B A A B A B A B A B A B A B B A B B B B B B A A B B A A A A A A A A B B B A B A A B A A B A B B B A A A A B B A A B A A A A A B B B B B B A B B A B B A B B B A B A B A B B A A B A A A B B A B A A A B B A B A B A A B B A A A A A B A A B B B B B B A A B B B A A B B B B A A A B B A A A A B A B B B B A B A A A B B B A B A B A A B B B B A B A B B A A B B A A A A B B B B B B A B B B A A A A A A B B A B B A B B B A B A A B A
D1M152 A B A A B B B B A B A B B B A A A A B A A B A A A B A B A A A B A A B A A B B A B B B B B B B B B B B B B A B A B B A B A A B A A B A B B B A A A B B A A B A A B B B A B A B B B A B B A B A B A B B B B B B B B A A B A A A A B A A A A B A A A B B A A A A A A A A B A A A B A A B A B A A A A B B A A A B B B A B B A B B B B B B A B A B A A A A A A B A A A A B B B B B B B A B A B B B A A A B A A A B A A B A B B A A A A B A A B A B B B B B A B A A A B B A A A A A A B A A A A A B A A A A A A B A B A B A A A A A B A B A A B A A B A A B A B B A B A B B A A B A A A B B B A B B B B B A A A A B B A A A A
D5M53 B A A A A B A B B B B B A A A A B B A B B B B A B A B A B B B A A B B B B B B A B A A B A A A A B A B A A A A B B B A B B B B B A A A B A A A B B A B B A A A B A A B A A B A A B A A B B B B B B A A B A A B B B B A B A A A A B B B A B A A B A B A B A B B A B A B A A B A B A B B A A B B A A A B A B B B A B A B A A B B B A B A A B A A A A A A A B B A A A B A A B A A B A B A A B B B A A A B A A A B B B A B B A B B B B A A A B B B A A B B A B A B B A B A A A A B B B B B A B B A A A A A B B A A B A B A A A A A B A A A B A B B B B A A B B A A A B A A A A A A B B B B A A B B A A A A A A B A A A A A B
D1M145 A A A A B B B B A B A B A B B A A A B A A B A A A B A B A B A A A A B A A B B B B B B A A B B B B B B A B A B A B B A B B A B A A B B B B B A A A B A A A B A B B B A A B A B B B A B A A B A B B B A B B B B B B A A B B A B A B A A A A A A A A A B A A A A A A A B B A B A B A A B A B A B A A B B A A A B B B A B B A B B A B B B A B B A A A A A A A B B A A A B B B B B B B A B A B B B A A A B A A A B A A B A B B A A B A A B A A A B B B A B B B B A A B A A A A A A A B A A A B A A B A B A A A B A B B B A A A A A A A B A A B A A B B A B A B B A B A B B B A B A A B A A B A B B B A B A B B A B B A A A A
D3M190 B B A B A A B A B A A B A A A A A A A B B A B B A B A A B B A B B A B B B A A B B B A B A B A B A A B A A A A B B B B B B A A B B A B A B A B B B A B A B A A A B A A A B A A B A A A B B B B B A B A B B A A A A B B A A A A A B A B A B A A A B A A B B A A B A A B B B B A B B A B A A B A A A B A A B B B A A B B A A B B A A B A B A A B B A A A A A A A A A A A A B B B B B A B B A B B A B A B B B B A B B A B A A A B B A B B A A A B B A B A B A B A B B B A B B A B B B B B B B B B B A A B B B A A B A B A B A A B B B B A B B A A B B A B B A A A A A A A B A A A B A A B B A A A B A A A A A A A B A A B A
D2M45 A B A B B B A B A B B B A A A A A B A B A A B B A B B B A B A B A B A B B A B B A A B A A B B B B B A B A A B A B A B A B A A A A B B A B A A B A A A B B A A B A B A A B B B A A A A B B B A A B A B A B B B B B A B A B A B A A A A A A B A A A B A A A A A B A B A A B B A B B B A B A A A A A B A B B A A B B B B A A A A A B B B B B A B B A A A A B A B B B B B B A B A B B A A B B B A B B A B B A B A B A A B B B A A A B B A A A A A B B B B B A A B A A B B A B A B A A B A A B A B B B A B B B A B A B A B A A B A A B A A A A B B A B B A A A B B A B A B B B B A B A A A B B A A B A B A B A A A A B A B A
D3M55 B A A A B B A B A A A A A B B A B B B B B B A B B B A B B B B A B B B A B B B A A A B A B B A A B A B B A B B A B A A B A B B B A A B A A B B A A A A A B B B A A B A B B A B A A B A A B B A B A B B A B B B A B B B B A A A A A B B B B B B B B A A B B B A B A A A A B B B B B A A A A B A B B B B A A A A A B B B A B A A B A B A B A A A A B B B A B B B B B A A A A B A B B A A B B B A B A A B A A B B B B A A B B B A B A A A A A B B A A B B A B A A A B A A A A A A A A B B A A A B B A B B A A A B A A A A A B B B B A A B A B B B A B B A B A B B A A A B A B B B A A B A A B A B A A A A B A B A A B B A B
D3M100 A A A A A B A A A A A A B A A A B B B B A B B A A B B A B B B B A A B B A B A A A A B A B B A A A A A B A A A A A A A A A B B A A B A B A B B A A B B A B A B A B B A A B A A B B B A A B B A B A B B A B B B B B B B B B B A B B A A B A B A B A A B B B A B A A B B B B A B A A B B B A B A A A A B A A A B A A B A A B B A A A A B B A A B A B B B A B B B B B B B A B B B B A A A A B A B A A B B B A B A A B A A A A B A B B B A A A B B A A A B A B A B A A A B A B A B B B A A B A B A B B B B B B A A B B A B A B B A B B B B A A B A B B A B A A A B A B A B B B A A A A A A B A A B B A B A A A A B A B B A A
D2M117 B B B B B A A B A A A A B B B A B A A A B A A B A B B A B A B B A B A A A B A A B B A A A A A A A A B A B B B A A A A B B A B A B B A A B B B A B B A B A B A A B A B B B B B B A B A A A A A A A B B A B B B A B A B A B B B B A A B B A B A A A A B B B A A A A A B A B A A A A B B B A B A B A B A B A B A A B A B B B B B A B B A B A A A B A A B A A B B A A A B B A B B A A A B B A A B B B B A A A A A A B B B B B B A B B B A A A B B B B B B A B A B B A A B A A A A B B B A A A A A B B B A B B B B B A A B B B A A B B B B A B B B B A B B A A B B A B B A B B A B B A A A B B A A A B A A A B B A B B B B A
D4M192 A B B B A A B B A A A A A A A B A A A B A B B A A B B A B B A A A A A B B B A B A B A B B B B A A A B A B A A A A B A A A A B A A A B A B A A A B A B B A A A A A A B A B B B A B B A A A B A B A A B A B A B B B B A B A B A A A B A A A A B B B B B A B B B A B A A B A B A A B A B A A B A A A A A B B A B A B B A A A A A B B B B B B B B A B A A B B B B B A B B B A B A A B B A A B B B A A B B B B B A B B A A B A B B A B A B B A B B B B A A A B B B B B A B A A B A B B B A B B B A B A A B B B A A A A B A A B A B B B B A B B A B B A B A A A A B A B A B B A A B B A A A B B B A A B A B B A B B B A A A A
D1M59 A A B A B B A B A A B A B B B A B A B B A B B B B B A B A B A B B A A B B B A B B A A A A B B B B B A A A B B A A B A A A A B A A B A A B A B A B A A A A A B B B A A A B B B A A A B B B B A B A A A B A B B B A A B B B A B A A B B B B B A A B A B A A A A A A B B B B A B B B A B B A B A A A A B A B A B A B A A B A A B A A B A A B B A A A A B A B A A A A B A B B B A B B A A A B B B B B A A B B A A A B A A A B A A A A A B A B A A B A A A A A B B B A B B A B B B B A A A A A A B B A A A A A B A B A B A B A A B B A B A A B B A A A B A A A B A A B B B B A B B B B A A A A A A A A B B B B B A A A A A A
D1M44 A A A A A B B B A B B B A A B A B B B B A B A B B A A A A B A B B B A B B B B A B A A A A B B B B B A A A B B A A B A A A B A A A A A A B A B A B A A A B A B B A B A B B B B A A A A B B B A A A A B A A B B B A B B B B B B B A B A B B B A A B A B A A A A A B B B B B A B A B B B A A B A B A A A A A A A A B A A B A B A A A B A B B B A B A A A B B A A A A A A B B B A B B A A A A B B B B A A B B A A A B A B A B A A A A B A A B A A A A A A A B A B B B B A A B B B A A B B A A B A B A B A A A A A B A B A A A B B A B B B A B A A A B B A A A A A A B B A B B B B B B A A A B A A A A B B B B B B A B A A A
D5M113 B A A B A A B A B A A B B B B B A A A B B B A A A A B A A A B A B B B A B B A B A A B B A A A B B B B A A B A B A A B B A B A A B A A A A B B A A A B A A A B A B B A B A A A A B A B A A B A B A B A A B B B B B A A A B B B B B A B B B B A B B A B A A B B A A B B A B A A A A B B A B A A B A B B A B B A A B A A A B A A B B A B A B A B A A A A A B A A A A A B B A A A B A B A B A B A A B B A A A A A A A B A A B B A B A B A B B B B B B A B A B A B A A A B B A B B B A A B A B A B B B B A B B A A B B B A A A A A A A A A A A B B A A A B A B B A A A A B A A A B B B A A B B B B B B B B B B A B A A B A B
D4M123 B A A A A A B A A A B A B A B B A A B A A B A B B A A B A B A B B A B A A B A B A A B B A B A A A A B B B B A A B B A B A A B A B B A B A A B B B A A B B A A A B B B B A A A A A A A B B B A A B A B B A A B B A B B B B B B B A B B A B B A A A A A A B A A A A A B A B A A A B B A A B A B B A B B A A A A B B B B B B B A B B A B B B B B B A B A B B B B A A B B B A B B A B A A B B A A B A A B A B B B A A A A B A A B A A B B A A A B B B B B B A A B A A A B B A A A A B A B B B B A B B A B B B A A A A B A A B B B B A B A B B B A B B A B A B B B B B A B A B B A A A A B A A B B A A A B B A B A B A A B A
D2M178 B B B A A B A A B A B B B A A A B A A A A B A A B A A A B A B A A A B B A B A A A A A B B B A B B B A A A A B A B B A A A A A A A B A B A B A B B B A B B A B A A B B A B B A A A B B A B B B B A B A A B A A B B A B A B B B A A A A A B A A B B B A A A A B B A A B B B B B A A B B A A B B B B A A B B A B B A B A A B A B B A B B A B A A B B A A B B B A B B B B A B A B B A A A B A A B A A A A A A A B A A B A B B B B B A A B B A B A A A B B B A A B B B B A B B B B A A B A A A B A B B B A A B B A B A A B B B A B B A A A A B A A B B B B A B B B A A B A A A B B B A B B A B B A A A A A B A A A B A A B A
D2M152 B A B B B A A A A A A A A A A A B B A A B A A A A A B A B A A A B B B B B A B A B A B B A A A A A A A A A B A B A B A A A B A A A B B A A B A B B A A B A B B A B B B A B A B B A B B A B A A A A A B A B B A B A A B B A B B A B A A A A B A B A B B B A A B A A B B A B A B A A A A A B B B B B B A B B A A A B B B A A B A A A B B A B A A A B B A B A B A A A A A A A A B A A B A B A B B B B A B B A A B A B B B A B B B B A A A A B A A A A B A A B A B A B A B A B A A B A B A B B A B B B B A A B A A A A B A B B B A A B A B B B B B B B B B A A A B B B B A A B B B A B A A B A A A A B A A A A B A A A A A A
D3M120 A B A A A B B B B A B A B A A B A B B B B A A B B B B A A B B A B A B B B A B A A B B A A B B A B B A B B B A A A B A B A B B A A B A B B B B A A B B A B A B B B B A A B A A B B B B A B B B B B B B A A B A B B B A B B A A B B A A A A B B B A A B A B A B A B B B A B A A B A A A A A B B A B A B A B B A A A A A A B A B A A B B B A A B A B B B A A B B B A A B A B A B B B B A B B B B B A A A B B A A A B B A A A B A B A B A A B B A A A A A B A A B B B A B A B A A A A B B B B B A B B A B B B A B A B A B A A B B A A B B A A B B A B B B A A A A B B A B B B A A A B A A B A A B A A A B B A B B A B B B A
D5M92 B A A B A A B A A B A B A A B A A A A B A B B A A B B B B A B A B A B B A B A A B A B B A A A B B A B B A B A A A A B B B B A B A B A A B A A B A A B A A B A B A A B B A B A A A A A B A B A A B B A A B A B B B A B A B A A B A B A B B A A B B A B A A B B A A B B A B A A B B B A B A A A B B B B A A B A A A A B A B A B B A A A A B B A A B B B A B B A A A A B B B B B B A B A A A B B A A B A A B B B B B A A A B A A B A B A A B B A A B A B A B A B A A A A B B B A B B A B A B B A A A B B B A A B B B B A A A A A B B A A A A B A A A A B A B A A A A A B A A A A B B B B B B B B B B A B B B B B B A A B B
D1M56 A A B A A B A B A A B B B B B A B A B B A B B B B A A B A B A B B A A B B B A B B A A A A B B B B B A A A B B A A B A A A A B A A B A A B A B A B A A A A A B B B A A B B B B A A A A B B B A B A A A B A B B B A A B B B A B A A B B B B B A A B A B A A A A A A B B B B A B B B A B B A B A A A A B A B A B A B A A B A A B A A B A A B B A A A A B A B B A A A B A B B B A B B A A A B B B B B A A B B A A A B A A A B A A A A A B A B A A B A A A A A B B B A B B A B B B B A A A A A A B B A A A A A B A B A B A B A A B B A B B A B B A A A B A A A B A A B B B B A B B B B A A A A A A A A B B B B B B A A A A A
D4M167 A B A A B B B B A B A A A A A B B B A A B B A B B B B B A B A A B A A B A A A B A B B B A A B A A A B A B A A B B B B A A A B A B B B B B A B B B A A B B A A A A A B A B B B B B A A B B A A B A A A B B B A A B B A B B A A A A B B B A A B A B B B A B B B B A B B B A B A B B A B B A B B B A A B B B A B B B B B B B A A A A B B B B B B A A B B A A B A B A B A B A B A B B A A A B A A B A A B A A B A B B B A B B B A B A A B B A A A B B B B A A A B A B A B B B A B A A A B A A A B A A A A B A A A A A B A A B B A A B B A A B A B B B B A A A B B B A B B B A B A B A A B B B B A B A A A B B A B B A A A A
D2M16 A B B A B B A B A B A B A A B A B B A A B A A A A B B A A B B B A B B B B A A B A A A B A A B B B B A A B A B B A B B A A A B B A B A A A A A B A A B B B A A A A A A A B B A B A B B B B B A B B A B B A A B A B B B A B A A B A B A A A B B B A A A B A A B B A B A B A B A B A B A B A A A B A B A B B B A A A B A A B A B A B A A B B B B B A A B B B B B A B B A B A A A B B A A A B A A B A B B A A A A B A B B B B A B B B A B A A B B A B A A A B B B B A B A A B A B A B A A A B B B B B A A B B A A A B A B B A B A B A A A A B B B B B A B B B A A A B A B A A A A A A B A B A A B A A B A B B B A A A B B A
D5M76 B A A A A B B B A B A B A A A B A A A B A A B A A B B B B B B A A A B B A B B A B B B B A A A B B A B A A A A A A A A B B B B B A A B A B A B A A A B A B B A B A A B B A B A B A A A B A B A A B A A A B A A B A A A A B A A B A A A A B A B B A A B B B B B B A B A A A A A B B B A B B A A A B B B A B A A A A A B A A A B B A B B A B A A A B A B B B B A A A B B B B B B B A B A A B A A B A A A B A A B B B B B A B A A A B B A A B B A A B A B B B A B B B B A B B B A B B B B A B B A A A A B B B A A B B B A A A B A A A B B A A B B B A A A A A B B A A A B A A A A A B B B A B B B B B A B B B B B B A A B B
D3M50 B B A A B B A B B A A A B B A A B A B B B B A B A B A B B B A A B B B B B B B A A A B A B B A A B A B B A B B A B A A B A B B A B A B A A B B A A A A B B B A A A B A A B A A A A A A B B B A A B B B A B B A A B B B B A A A A A B B B B B B A B A A B B B A B A A A A A B A B A A B A A B A B B B B A A A A A A A B A B A A B B A A B A A A A A B B A B A B B B A A B A A A B B A A B B B B B A A B A B B B B B A A B B B A B A A A A A B B B A B A A B B B A A B A A A A A A A B B A A A B B A B B A A A B A A A A A B B B B A A A A B B B B B B A B A B B A A B B A B B B A A A A A B A B A A A A B A A A A B B A B
D2M167 B A B A A A A A B A B B B A B A B A A A A B A A A A A A B A A A A A B B A B A A A A A A B B A B A B B A A B B A B A A A A B A A A B A B A B A B B A A A B A B A A B B A A A A A A A B A A A A B A A B A B B A B B A B A B B B A A A B A A A A B A B A A B A B B A A B B B B B A A A B B A B B B B B A B B A B B B B A A B A B A A B B A B A A B B B A B A B A B A B B A A A A A A B A B A A B A A B A B A A B B A A A B B B B B A A A B B A B B A B B B B A B B B B B A B A B A A A A A A A A B A A A A B A A A A A B A B B A B A A B A B A B A B A B A B A B A B B B A B B B B B A B A A B A A A A A B A A A B A A B A
D1M4 A B B A A B B A B A B B B A B A B A B B A A A A A A B A B A B B A A A B B B B B B B A A B B B B A A A B B B B B A A B A A A A A A B A B B A B B A B B A A B B B B B A B A A A A A A B B A B A B B B B B B A A B A A B A B A B A A B A A B B B B B A A A A A B A A B B A B A A A A B A A A B B B A A B A A B A A A A B B B A A A B B B A A B A A B B A B B A A A A B A B A B B B A A B B B B B A A A B B B B A A B B A A B B B A A A B A B B B B B A B B B B B B A B B B B A B A A B B A B A B B B B B B A A A B A A A B A A B B A A B B B B B B B B A A A A A A B B A B B B A B A A A B A B A B B B B B A A A A B A A A
D3M15 B A B B A A A B A B A A A B B A A B B B B B A B A A A A B B A A B B A A B B B A A A A B B B B A B B A A A B B A A A A B A B B A B B B A A B A A B A B A A B A B A A A B A B B A A A B B A B A B B A B B B A B A B A B A A A A A A A B B A B B B B A A A B A A B A B A A A B A A B A B A A A B B A B A B A A A A A A A A B B B B A B B B B B A A A B B B B A B B B B A B A A A A B B A A B B B A A A A B B A B A A A A B A B A B A A B A A A B B B B B A A A B A A A A B A A B B B A B A A A B B A B B B A A B B B B B A B B A B B B B B B B B A B B B A B B A A A A B A B B A A A B A B B A A A B A B A B B A A B B A A
D3M77 A A A A B B A B A A A A B B A B B B B B B A B B A B A A A B B A B A A A B B A A A A B A A B A B A A B B A A A A A A A A B B B B B A A B A B B A B B A B B B B A A B A A B A A B A B A A A B A A A B B A B B A A B A B A A B A A B A A A A B A B B A B B B B A B A A B B A A B B A B A B A B A B A A B A A A B A A A A A B B A B A A B B A A B B B B B A B B A A A B B A A B B B B A B B B B B B A B B B A A B A B A B A B B B B A B B A A B B B A B A B B A B A A A A A A B B B A A A A A B B B A B A A A A B B A A B B A B A B A A A A B B B B B B B B A A B A B A B A A A B A A B A B B B A B A A B B B B B B A B B B
D1M158 A A B A B B B B B B A B B B A A A B B B A B A A A B A A A A A A A A B B B B B B B B B A B A B A A A B A B A B A B B B B A A A A A A B A B A B A A B A A B A B A B A B A B A B B B A B B A B A A B A A B B B A B B B A B A B A A B B A A A B A A A A A A A A A A A A A A A B A B A A A B B A A B A B B A A B B B A A A B A B B A A A B B B B B A A A A A A B B A A A B B B B B B B A B A B A B A A A A A A A A A B B A B B A B A A B A A B A B B A B B A B A A A B A A A B A A A B A A A A A A A A A A A A B A B A B A A A A A B A B A A B A A B A B B A B B A A A B B B A B A A A B A B B A B A A B A A A A B B B A A A
D5M25 B A A A B A A B B B A B B A A A A A A B A B A A A B B A B B B B A A B B B A B A B B A B B A A A B A A B A A A B A A B B A B A B A A B A B A A B B A A B A A B B A B B A B B A A A B A B B A B B A B B A B A B B B B A B A B A B B B B A B A A B B B A B B B B B A A B A A B B A A A B A B B A A B A A A A B B A B A B A A A B B B B B B B B A A B A A B B A B A A B A A A A A B B A A A B A B B B A A A A A A A A A A A A B A B B B A B A A B A A A A B A A B A B A B B B A A B A A B B A A B A A A B A B A B B A A A A B A A B B A B A A B A A A A A B B B A A B A B B A A B B B B A A A A A A B B B B B A A B B A A B
D2M135 B A B B B B A B B A A A A B A B B A B A B A A B B B A A A B B B B A B B B B B B B A B A A A B B A A A A B B A B A A B A B B A B A B B A A B A A A B B B A B B A B A B A B A B B B B B B B A B B A B B A A B B A B A B B A B A A A A A B A B A A A B B B A B B B B B A A B B B A B B B B A A B B B A A B A A B A B B B A B B B A A B B A A A A B A B B A A B A A A A A A A A B A A B B B A A B B B A B A A A B A A A A B A B A B A B A A B B B A A B B A B B A B B A A A B A A B B A A B B B B B B A A B B B A B B A B B B A A B B B B B B B B B B B A B B A B B B B A B A B B B B A A B B A B A B B A B B A A B A B A B
D1M20 A A B A A B A B B A B A A B B B A A B B A A B A A A A A B A B B A A A B B B B B A A A B B A A B A B B B B B B B A B A A B A A A B A A B B A B B A A B A A B B B B B A A A B B A B A A B B B A A A A B B B B B B A B B B B A A A A B B B A B B A B A A A A A B A A B A B B A A A A A B B B B A B B A B B A A B A B A B B B B B A B A B B B B B A A B A B B A A B A B A B A B B B B A B B B B A B B A B B B B B A B B B A A B B A A B B B A B B A B B A B B B A B B A A B B A B A A B B A B B B A B B A B B A A B A A A A B B B B A A B B B B A A B B A A A A A A B A A B A A B A B A A A B A A B B B B A B B B B B A A A
D1M73 A A B B A B A B A A B A B A B A B B A B A B B A A A B B A B A B B A B A A B A A B A B A B A B B A B A B A B B B A B A A B B B B A B A B B A A B A A B A A B B B A A A A B A B B A B B A B A B A A A B B A B B B B B B B A A A A B B A A A B A A A A A B A A A B A B B B B A A B B A B A B A B A A A A B B A B A B A A B B B A B B B A A B B B A B A A A B A B B A B A A B B A A A A A A A B B A B A A A A A A A B A B A B A B A A B B A B A B B B A A A A A B A B A B A B B A A B B A B B B B A A B A A B B A A A B B A A A A B A B A A B A B A A A B A B A B B A A B A A A B B B A A A A A A A A A B B A A A A B A A A
D3M35 B B A A B A A B A A B A B B B A B A B B B B B B A A A B A A A A B B B A B B B A A A B A B B B B B B B B A B B A A A A B A B B A B A B B A B B A B A A A A B A B A A A A A A A B B A A B A B A B B B B A B B B A B B A B A A A A A A B A B B B B B A A A B B A B A B A A A B A B A A A A A B A A B B B A A A A A A B A A B B B A B A B B B B A A A A A B B A B B B A A B A A A B B B B B B B A A A A B B B B B A B A A B A B A A A A B A A A B B A B A A A B B A B A A A A B B B A B B A B A A B A A A A B A B A B B A B A B B B A B A A B B B B B A A B B B B B B A B A B B B A A A A B B A A B A A A B A B B A B B A B
D4M113 B B B B A A B A A B B A B A A B A A B A A B A B B A A B B B A A A A B A A A A B A A A B A B A A A A B B B A A A B B B B A A B B B B A B A A A B B A A B B A A A B B B B A A B A A A A A B B A A A A A B A A B B A B B B B B B A A B B A B B A A A A A A A A A A B B B A B A A B B B B B B B A B A B B B A A A B A B B B A A A A A B B B B B A B A A A B B A B A A B B B B B B A A A A B B A A B A A B A B A B B A B A B A A B B A B B A A B B B B B A B A A B B A B B B A A A A B A B B A A A B B A B B B A A A B B A B B A B B A B A B B B A A B A B B A B B B A B B A B B A A A B B A A B A A A A B B B A A A A A B A
D2M158 A A B A B A A A A A A A B A A A B B A A B A A A A A B A B B A A B B B A B A A A A A A B B A A B A B B B A B A B A B A A A B A A A B B B A B A B B A A A A B B A B B B A B A B B A B A B A A A A A A B A B B A B A A B B A B B A A A A A A B A B A B B B A A B A A B B A B A B A A A B B B A B B B B A B B A A B B B B A A A A A A B B A B A A A B B A B B B A B A A A A A A A A A B A B A B B B B A B B A A B A B B B A B B B B A A A A B A A A A B A A A A B A B A B A B A A A B B A B A A B B B B A A B A A A A B B A B B A A B A B A B B B A B A B A B A A A B B A A B B B A B A A B A B A A B B A A A B A A A A A A
D1M57 A A B A A B A B A B B B B B B A B A B B A B B B B A A B A B A B B A A B B B A B B A A A A B B B B B A A A B B A A B A A A A B A A B A A B A B A B A A A A A B B B A A B B B B A A A B B B B A B A A A B A B B B A A B B B A B A A B B B B B A A B A B A A A A A A B B B B A B B B A B B A B A A A A B A B A B A B A A B A A B A A B A A B B A A A A B A B B A A A B A B B B A B B A A A B B B B B A A B B A A A B A A A B A A A A A B A B A A B A A A A A B B B A B B A B B B B A A A A A A B B A A A A A B A B A B A B A A B B A B A A B B A A A B A A A B A A B B B B A B B B B A A A A A A A A B B B B B B A A A A A
D4M158 A B A A B A B B A B A B A A A B B A A A A B B B B B B B A B A A B A A B A A A B A A A B A A A A A A A A B A A B B B B A A A B A B A B B B A B A B A A A B B A A A A B A B B B B A A A B B A B A A A A A B B B A A B B B B B A A A B B A A B A A A B A B B B B B A A B B A B A A B A A B A A B A A A A B B A B B B B B B B A A A A B B B B B B A A B B A A B B B A B B B A B A B B A B A B B A B A A B A A B B A B A A B A B A B A A B B A A A B B B B A A A A A B A B B B A A A B A B A A B B B A A A B A A A A A B A A B B B A B B A A B A B B B A A B B B B B B B B A B B B B A A B A B B A B A B A B B A A B A B A A
D1M76 A A B B A B A B B A B A B A B A B B A B A B B B A B B B A B A B B A B A A B A A B A B A B A B B A B A B A B B B A B A A B A B B A B A B B A A B A A B A A B B B A A A A B A B B A B B A B A A A B A B B A B B B A B B B A B A A B B A A A B A A A A A B A A A B A A B B B A A B B A B A B A B A A A A B B A B A B A A B B B A B B B A A B B B A B A A A B A B B A B A A B B A A A A A A A B B A B A A A A A B A B A B A B A B A A B B A B A B B B A A A A A B A B B B A B B A A B B A B B B B A A B A A B B A A A B B A A B A B A B A A B A B A A A B A B A B B A A B A A A B B B A A A A A A A A A B B A A A B B A A A
D4M139 A B A B B A B B A A A B B A B B A B A A A B A A B B A B A B B B B A B A A B B B A A A B B A A A A A A A B B A B B B A B B A B A B A B B A A B A B A A B B B B A A B B B A A B B A A A A B A B A B A B A B A B B B B B B B B B A A B B A A A A A A A A B B B B B A A B A B B A B B B A A A A B B B A B A A A A A B B B B B B A B A A B B A B B A A B A B A B B A A B A A A B B B B A A A B B A B A A B A B B A A A A A B A A A A A A B B A A B B B A A B B A B A A A B B B A B A B A B A B B A B A A A B B A A A A B A A B B B B A B A B A A A B B A A B A A B B A B B A B B B A A A A A A B B B B B A B B A A B A B B A
D1M122 B A B B A B A B B B B B A A B B A B B B A A A A B B B B B A A B B A A A B B B B B A A A B B A B B A A B A A B B A B A A A A B B B A A B A B A A A B B A B A B B A B A B A B A A B A A B A B B B B A B B B A A B B A B B B B A B A A B A B A A A B B A A B A A B A A B B B B B A B A B B B A A A A B A B A A B A B B B B A A B B B B B A A B B A A A A B B A B A A B B B A A A A A A A B B B A A B B A A A A B A B A B A A A A A A B B B B B A A B A A A A A B A B A A B A A B A B B A A B A A B A B A A B B B B A A A A B B A A A B A A B A A A A A B B A B A A A A A B B B A A B B B B B B B B B B B B B A A B A A A B
D2M46 A B A B B B A B A B B B A A A A A B A A A A B B A B B B A B A B A B A B B A B B A A B A A B B B B B A B A A B A B A B A B A A A A B B A B A A B A A A B B A A B A B A A B B B A A A A B B B A A B A B A B B B B B A B A B A B A A A A A A B A A A B A A A A A B A B A A B B A B B B A B A A A A A B A B B A A B B B B A A A A A B B B B B A B B A A A A B A B B B B B B A B A B B A A B B B A B B A B A A B A A A A B B B A A A B B A A A A A B B B B B A A B A A B B A B A B A A B A A B A B B B A B B B B B A B A B A A B A B B A A A A B B A B B A A A A B A B A B B B B A B A A A B B A A B A B A B A A A A B A B A
D1M144 A A A A B B B B A B A B A B B A A B B A A B A B A B A B A B A A A A B A A B B B B A B A A B B A B B B A B A B A A B A B B A B A A B B B B B A A A B A A A B A B B B A A B A B B B A B A A B A B B B A B B B B B B A A B B A B A B A A A A A A A A A A A A A A A A A B B A B A B A A B A B A B A A B B B A A B B B A B B A B B A B B B A B B A A B A A A A B B A A A B B B B B B B A B A B B B A A B B A A A B A A A A A B A A A A B B A A A B A B A B B B B A A B A A A A A A A B B A A B A A B A B A A A A A B A B A A A A A A A B A A B A A B B A B A B B A B B B A B A A A A B A B B A B B B A B A B B A B B A A A A
D2M40 A B A B B B A B A B B A A A A A A B B B A A B B A B B B A B A B A B A B B A B B A A B A A B A B B B A B A A B A B B A A B A A A A B B A B A A B B A A B A A A B B B A A B A B A A A A B B B A B B A A B B B B B B A B A A A B A A A A A A B A A A B A A A A A B A B A A B B B B A B A B A A A B A B A B A A A B B B B A A A A A B B B B B A B B A A A A B A B B A B B B A B A B B A A B B B A A B B B B A B A B A A B B B A A A B B A A A A B B B B B B A A B A A B B A A B B A A B A B B B B B B A A B A A B A B A B A A B A A B A A B A A B B B B A B B B B A B A B B B B B B A A A B B A A B A A A B A A A A B A B A
D4M63 A A A B B B B B A B A A B A A B B B A B B B B A B B B A A A B A A B A A A B A B A A A A B B A A A A B B B B B A B B B A A B A A A B B A A B A A A A A A B A A B B A B A B A B A A A B B A B B A A B A B B B B A A B A A A A B A B A A A A B B A B B A B A A B A A B A A A A A B A B A A A A B B A B A B B A B B B B B B A B B A A A A A B A A B B A A A B A A B A B B B B B A B B B A B B B A A A A A B B B B A B B A A B A B A B B B A A A B A B B A A A B B A B B A A A A A B A B B B B B A A A A B A A B A A A B B A B A B B A B B B B A B B B B A A B B B B B B A B A B A B A A A A B B B A A A B B A B B B B A B B
D4M43 A A A B A B B A A B A A B A A B B B A B B A A B A B B A A B A B A B A A B A A B A B A A B B A B A A B B B B B A B A A B B B A A A B A A B B A B A A A B B A A B A A A A A A A B A A B A A A B B B A A B A A B B B B A A A A A A B A B B A B A A A A B B B A A A B A B B B A A B B B A A A A A A B B B B B B B B B B A A B A B A A A A B A B A B B B B A A A A B B B A B A B A A B B B B B A A A A B A A B A B A A B A B B A A A A B B A B B A A A A B B B A A B A B A A A A B A B B B B B A A A A A B B A A A B A A B A B B A A B B B B B A B A A B B A A B B B A A A A A B A B B B B A B B B A B A B B A A A B A A A B
D4M9 B A B B A B A A A B A A B A A B A A B A A A B B A B B B A B A B A B A B A A A A A A B A A B A A A A A B B B B B A B A B B B A B A B B B A A B A B B A B B A A A B A A B A B B B A A B B A A B B B A A B A B B B A B B A A A A A B B A B B B B A A B A B A A B A A A A B B A A B B A A B A A A B A B B A B A B B A B A B A A B A A A A A B B A B B B B B A A B B B B A B B A A A B B B B B B B B B A A B B B B A A A B A B B B B B B B A A A A B A A B A A B B A B B B A B A A A A A A B B A A A A A A B B A B A A A A A A B B B B B B B B A B B A B A B A B A A B A B B A A A A A B B B A B B A B B A B A A B A B A A A
D3M174 A A A B A B B A B B A A A A A A A B A B A A B B A B B A A B B B A A B B B A B B A A A B A B B A A A B B A A A B A B B B A B A B B A A A B B A B B A B B B A A B B A A A A A B B A A A B B A B B A B A B B A B A A B A A A B A B B B B B A A A A B A B B A B A B A A B A B A A A B A B B A A B A A B B A B B B A A A B A A B A B B B A B A B B B A A B A A A A B A A A A B B A B A A A B A B B B A A B B A B A B B A A A B A A B A A A A B A A A A B A B A B B B B B A A B A B B A A B B B A B B B B B B B B B B B B B B A A B B A B A B A A A B A A B B A A A A A A A B B A A B B A A A A A A A A B B A A B A B B A B A
D4M56 A A A B B B B A A B A A B A A B B B A A B B B A B B B A A A B A A B A A A A A B A B A A B B A B A A B B B B B A B B A A A B A A A B B A B B A A A A A A B A A B B A A A B A B A A A B B A B B B A B A B B A B B B B A B A A B A B A A A A B B A B A A B A A B A A B A A B B A B B B B A B A A B A A A B B A B B B B B B A A A A A A A B B B A B B A A A B A A B B B A A B B A A B B A B B B A A A A A B A B B A B B A A B A B A B B B A A A B A B B A A A B A B B B A A A A A A A B B A B A A A A B B B A B A B A B B A B A A B A B B B A A B B B B B A B A B B A B B B A B A B B B B B B B B A B A B B A B B B A A B B
D3M56 B A A A A B B B A A B A A B B A B A B B B B A B B B A B B B A A B B B A B B B A A A B A B B A A B A B B A B B A B A A B A B B B A A B A A B B A A A A A B B B A A B A B B A B A A B A A B A A B A B B A B B B A B B B B A A A A A B B B B B B B B B A B B B A B A A A A B B B B B A A A A B A B B B B A A A A A B B B A B A A B A B A B A A A A B B B A B B B B B A A A A B A B B A A B B B A B A A B A B B B B B A A B B B A B A A A A A B B A A B B A B B A A B A A A A A B B A B B A A A B B A B B A A A B A A A A B B B B B A A B A B B B A B B A B A B B A A A B A A A B A A B A A B A B A A A A B A B B A B B A B
D4M37 A A A B B B B A A B A A B B A B A B B B B A A B A B B A A B A B A B A A B A A B B A A A B B A A A A B B A B B B B B A B B B A A B B A A B B A B A A A B B A A B A A A A A A A B A A B A B A B B B A A B A A B B B B A A A A A A B A B B A A A A B A B B B B A A A B A B B A A B B B A A A A A A B B B A B B B B B B B A B A A A A A B B A B A B B B B B A A A B A B A B A B A B B B B B A A A A A A A B A A B A A A A B B A B A A B A B A B B A B A B B B A A A A B A A B A A A B B B A B A A A B A B A B A A B A A A A B B A A A B B B B A B B B B B A A B B B B A A A A B B B B B B A B B B A B A A B A A A A A A A B
D5M11 A B B B A A A B B B A A A A A A A A A B A A A A A B A B A A B B B A A A B A B A B B A B B A A A A A A A A B A A A B B B A A B B B A B B A B A B B A A B A B A B A B B B B B A B A A A B B A B B A A A A B B A B B B A B A B B B B B B A B A A B B A B B B B B A A B B A A B A B A A A A B A A B B A A B B A B A B B B B B A B B B B B A B B A B B A A A B B B B A B A A A B A B B A A A B A B B B B A A A A A B B B A A A A B B B A A A B A B B A A A B A B B A A A B B A B A B B A B B B A A A A A B B A A A A A A A A B B A A B A B A A B A A A B A A A B A A B A A B A A B B B B B A A A B A B A A B B A B B B A A A
D2M97 B A B B A A A B A A B B A B A B B A A A B B A B A A B A B A B A A A A B B B A A B B B B B A A A B A B B A B B A A A A B B A B A B B A B A A B B B A B B A B A A B A B B B B B B A B A A B A B A A A A B B B B B B B B A B A A A A B B A B B B A A B B B A A A A B B B B B A A B A B A A A B A B A B B B B A A B B A B A A A B A B A B A B A A B B A A A B B A B A B B A B B B B A A B B A A A A B B B B B A B B A A B B A B A A B B A B A B B B B B B A A A B A A B B A B B A B B B A A A A B B B B B B A B B A B A B B B A A A B A B A A A A A A B B B A B B A B B A B A B B A B B A B B A B A B B A B B A A B B A B A
D2M12 A B B A B B A B A B A B A A B A B B A A B A A A B B B A A B B B A B B B B A A B A B A B A A B A B B B B B A A B A B B A A A B B A B A A A A A B B A B B B A B A A A A A B B A B A B B B B B A B B A B B A B B A B A B A A A A B A B A A B B B B A A A A A A B B A B A B A B A B B B A A A A A B A B A B B B A A A B A A B A B A B A A B A B B B A A B B B B B A B B A B A A A B B A A A B A A B A B B A A A A B A B B B B A B B B A B A A B B B B A A A A B B B A A B A B A B A B A A A B B B B B A A B B A A A A B B B A B A B A A A B B B B B B A B B B A A A B A B A A A A A A B A B A A B A A B A B B B A A B B B A
D2M154 B A B B B A A A A A B A A A A A B B A A B A A A A A B A B A A A B B B B B A B A B A B B A A A A A A A A A B A B A B A A A B A A A B B A A B A B B A A B A B B A B B B A B A B B A B B A B A A A A A B A B B A B A A B B A B B A A A A A A B A B A B B B A A B A A B B A B A B A A A A A B B B B B B A B B A A A B B B A A A A A A B B A B A A A B B A B A B A A A A A A A A B A A B A B A B B B B A B B A A B A B B B A B B B B A A A A B A A A A B A A B A B A B A B A B A A B A B A B B A B B B B A A B A A A A B A B B B A A B A B B B B B B B B B A A A A B B B A A B B B A B A A B A A A A B A A A A B A A A A A A
D2M71 A A B B B A A A A B B B A A A B B B A A A A B A B A A A B B A A A A A B B A A B B A B B B B A B B B A A B A A A A A A B A A A B B A B A B B A B A A B A B A A A B B A A A B A A A A A B A B A A B A B A B B B B B A B A A A B A A B B B B B A B A B B A A A A A A B B A A B A B A B A A A A A B A B A B B A B B B A A B B B B A A B B A A A B B B A A A B A A A B B B A A B A B B A B A A B B B B A B B B A A A A B A B A A B A B A A A A A B B B A B B A A B B A B B A B A A A A B A A A A A A B A A A A B B B B A B B A A A B B A A A A A B B A A A B B B B A A B B B B B A B A A A B A A B B A A A A A A B A B B A B
D1M118 B A A A A B A B B B B A B A A B A B B A B A A A A B B B A A A B B A A A B A B B B A A A B B A B B A A B A A B B A B A A A A B A B A B B A B B B A B B A B A B B A B A A B B A A B A A B A B B B B A B B B B A A B B B B A B A A A A B B B A B A A B A A A A A A A A B B B B B A A A B B B A A A A B A B A A B B B B B B A A B B B B B A B B B A B A B A B A B A B B B B A A A A B A A B B B A A B B A A A A B A B B B A B A A A A B B B A B A A B A B A A A B A B B A A B B A A B B A A B B A B B B A A B B B B A A A A B A A A A B A B B A A A A B B A A B A A A A A B B B B A B B B A B B A A B A B B A A A B A A A B
D1M115 B A A A A B A B B B B A B A B B A B B A B A A A A B B B A A A B B A A A B A B B B A A A B A A B B A A B A A B B A B B A A A B A B A B B A B A B A B B A B A B B A B A B B B A A B A A B A A B B B A B B B B A A B B B B A B B A A A B B B A B A A B A A A A A B A A B B B B B A A A B B B A A A A B A B A A B B A B B B A A B B B B B A B B B A B A B A B A B A B B B A A A A A B A A B B B A A B B A A A A B A B B B A B A A A A B B B A B A A B A B A A A B A B A B A B B A A B A A A B B A B B B A A B A B B A A A A B A A A B B A B B A A A A B B A A A A A A A A B A B B A B B B A B B A A B A B A A A A B A A A B
D2M105 B B B B A A A B A A B B A B B B A A A A B B A A A B B A B A B A A A A B B B A A B B A A B B B A B A A B B B B A A A A B B A A B B B A B A A B A B A A B B A A B B B A B A B B B B B A A A A A A A B A A B B B B B B B A B B A A A A B A B B B A A B B B A A A B A B B B B B A B A B A A A B A A A B B A B B A A B A B B A B B A B A B A B A A B A A A A A B A A A B B A B B B A A A B B A A B A B B A B B A B B A A B A A A A A B B A A A B B B B B B A A A B A A A B A B A A B B B A A A A B B B B B B B B B A B A A B B B A A B A B A A A A A A B B B A B B A B B A A B B B B B B A A B A B B B B A A B A B B B A B A
D3M44 B B A A B B A B B A B A B B B A A B B B B B A B A A A B B A A A B A B B B B B A A A B A B B A B B A B B A B B A A A A B A B B A B A B A A B B A A A A B A B A A A A A A B A A B A A A B A B A A B B B A B B A A B B A B A A A A A B B A B B B A B A A B B B A B A B A A A B A B A A B A A B A A B B B A A A A A A A B A A A B A B A A B A A A A B B B B B A B B B A A A B A A B B A A B B B A B A A B A B B A B B A A B A B A B A A A A A A B B A B A A A B B A B B A A A A B A A B B A A A B B A B A A A A B A A B A B B B A B A B A A B B B B A A A B A B B A B B B A B B B A A A A B B A B B A A A B A B A A B B A B
D1M67 A A A B B B A B A A B A B A B A B B B B A B B A B B A B A B A B B A A A B B A A A A B A B B B A B B A B B B A B A B A A A B B B A B A B B A A A A A B A A B B B A A A A B A B A A A B A A A B B A B B B A B B A A B B B A A A A B B A B B B A A A A A B A A B A A B B B B A B B B A B A B A B A A B B A B A B A B A B B B B B A B B B A B B B A B A A A B A B B A B A B B B A A B A B A B B B A B A A B B A A A B A B A B A A B A A B A B A A B B A A A A A B A B A B A B B B A A B B B B A B B A A A A B B A B A B A A A A A B A B A A A A B A A A B A A A B A B A B B A A B B B A A A A A A A A A B B A A A A A A A A
D2M56 A B B B B B B A A B B B A A A A B B A A B A B B B A B A B B A A A A A B B A A B A A B A A B A B B B A B B A B A B B A B A A A A B B B A B A A B A A B B B A A A A B A A B B B A A A A A B B A A B A B A B B B B B B B A B A B A B A B B A B A A A B A A A A A B A B A A B B A B A B A B A A A B A B A A B A B B A B B A B A A A A A B A A A B B A A A A B A B B B B B A A A A B B A A A B B A B B B B A A A A B A B B B A A A A B A A A A A A B B B B B A A B A A B B A B A A A A B A A A B B A B A B B B B B A B A B A A B A A B A A B A B B B A B A B A B B A A B B B B B A B A B A B B A A B A B A A B A A A A A B A
D2M161 B A B B A A A A A A B B B A B A B B B A A B A B A A A A B B A A A A B A B A A A A B A B B A A B B B B B A B B A A A A A A B A A A B A B A B A B B A A B B A B A A A B A B B B A A A B A A A A A A A B A A B A B A A B B A B B A A A A A A A A B A B B A A A B B A B B B B A B A A A B B A A B B B B A B B A B B B B B A A A A A A B B A B B B A B B A B A B A B A B A A A A A A A B A B A B B B B B A B A A B A B B A A B B A B A A A B B B B B A A B A A A B A B B B A B A A A B B A B A A A B B B A B B B A A A A B A B B A B B A B A B B A A B A B A B A B A A A B B B B B A B A B B A B A A A A A B A B A A A A B A
D1M197 A B B A A A B A B B B B A B A B B A B A B A A A A B B A A A A A A B B A A B B A B A B B B A A A B B A A B B B A B A B B B A A A A A B B B B B B B A A A A B B B A B A A B A A B B B A B A A A A B A A A B A A B A B A B A B B A B A A A A B A B A A B A A A A A B A A B A A A A A A A B A B B B A B B A A A B A B B A A A B A A A A B A A A B B A A B A A B A B B B B B A B A A A B A B B B B A A A B B A A A B B B B B A A A A B B A B A A A B A B B B A A B A B B A B B B B A A A B A A A A B B B A A A A A B B B A B A B B B B B B B B B A A A B B B A A A B A A A B A A B B B B A B A B A B A B B A B B B B A A B B
D4M132 A B B B B A B B A A A A B A B B A B B A A B A B B B A B B B B B B A B A A B A B A A B B B A A A B A B A B B A B B B A B A A B A B A B A A A B B B A A B B B A A A B B B A A B B A B A A B A B A B B B A B A B B A B B B B B B A A B B A A A A A A A A B B B A B A A B A A B A A B B A A B A B B A A B A A A A A B B B B B B A B B A B B A B B A A B A B A B B A A B A A A B B A B A A A B B A B A B A A B B A A A A A B A A B B B B B B A A B B B A A B A B B A A A B B A A A A B A B B B B A B A A B B B B A B A B A A B B B B A B A B B A A B B A A A A B B B B B B A B B B A A A A A A B B A B B B B B B A B A A B A
D2M157 B A B A B A A A A A A A A A A A B B A A B A A A A A B A B B A A B B B A B A A A A A B B A A A B A B A A A B A B A B A A B B A A A B B A A B A B B A A A A B B A B B B A B A B B A B A A A B A A A A B A B B A B A A B B A B B A A A A A A B A B A B B B A A B A A B B A B A B A A A A B B B B B B B A B B A A B B B B A A A A A A B B A B A A A B B A B B B A B A A A A A A A A A B A B A B B B B A B B A A B A B B B A B B B B A A A A B A A A A B A A A A B A B A B A B A A B B B A B A A B B B B A A B B A A A B B B B B A A B A B A B B B A B A B A B A A A B B A A B B B A B A A B A B A A B B A A A B A A A A A A
D1M182 A A B A A A B A B B B B A A A A B A B A A B A A A B A A A A A A A B B A A B B A B A B A B B A A A B B A B B A A B A B A A B A A A A B A B A B B A A A B A A B B B B A A B B A B B A A B A B A A A B A A B A A B B B A B A A B A B B A A A A B A A A A A A A A A A A A B A B A A A B A A A B B B A B B B A B B A B B A B A A B A A B B B A A A B A A A B B B B B B B B B A B A B A B A B B A B A A A B B A A A B B B A B A A B A A B A A A B B B B A B B B A B B B B B B A B A A B A B B A A A B A A A B A A A B B B A B A B A B B B B A A A A A A B B B B A A B A B B B A B A A A A A B A A B B A B A A A B B B B A B B
D1M149 A B A A B B B B A B A B A B A A A A B A A B A A A B A B A B A A A A B A A B B B B B B B B B B B B B B A B A B A A B A B B A B A A B A B B B A A A B A A A B A A B B A A B A B B B A B A A B A B A B A B B B B B B A A B A A B A B A A A A A A A A B B A A A A A A A B B A A A B A A B A B A A A A B B A A A B B B A B B A B B A B B B A B A B A A A A A A A B A A A B B B B B B B A B A B B B A A A B A A A B A B B A B B A A B A A B A B A B B B B B B B A A A B A A A A A A A B A A A B A A A A B A A A B A B A B A A A A A B A B A A B A A B B A B A B B A B A B B A A B A A B A B B A B B B A B A B B A B B A A A A
D3M146 A B A B A B B A A B B B A A B A A A B B A A A A A B B B B A B B A B B B A A B A A A A A A B B B B A A B B B A B B B B B A A A A B B A B B A B B A A B A B A B B B A B A A A B A B A B B A B A B A B B A B B B B B B A A A A A B B B A A B A A A A A B B B A A A B B B B A B A B B B B B A A B B A B B A A B B A B B A A B A B A A B B B B A A A B B B B A B A A B B A A B A A B B B B B B B B B A A A A A A A A A A B A B B A B B A A B A B B A A B B A A B B A B B B A B A B B A A A B B A B A A B B B B A B A A A B B A A A B B B B A A B A A B A B A A A B A B A A B B B A B A A A A B A B A B B A A A A B A B A B A
D4M116 B A B A A A B A A B B A B A B B B A B A B B A B B A A A B B A A A B B A A A A B A A B B A B A A A A B B B A A A B B B B A A B B B B A B A A A A B A B B B A A A B A B B A A A A A A A A B B A A A A B B A B B B A B B B B B B A A B B A B B A A A A A A A A B B B B B A B A A B B B A A B A A B A A B B A A A B A B B B B A A A A A B B B B A B A B A B B A B A A B B B B B B A A A A B B A A B A A A A B A B A A A A B A A B B A B A A A B B B B B B B B A B B A B B B B A A A B A B B B B A B B A B B B A A A A B A B B A B B A B A B B A A B B A B B A B B A B B B B B A A A A A B A A B A A A A B B B A A A A A B A
D3M135 A B A B A B B B A A A A A A A B B A B A B A B A B B B B A A A A A B B B A B B A A B A B B B A A B B A B A B A B A A A B A A A A B A A B A B B A A A B A B B B A B B A A B A B A B A B A A B B B A B B A B B B B B B A A B A B B B B A A A B B A A A B B B A B A B B B B B A A B B B B A B B B B A B B A B A B A B A A A B A A A A B B B B A A A B B A B A B B A B B A A B A A B B B A B B B B B A A A A B B A A B A A A B B B B B B A A A B B A A A B B B A B A B B B A B A B B A A B B B A B B B A B B B A B A B A B B B A A B A A B A A B A A B A A B A A B A A A A A A A A A A B B A B A B A B B A B A A B A B A B A
D2M98 B A B B A A A B A A B B A B B B B A A A B B A A A A B A B A B A A A A B B B A A B B B B B A A A B A B B A B B A A A A B B A B A B B A B A A B A B A A B A B A A B A A B A B B B A B A A B A B A A A A B B B B B B B B A B B A A A B B A B B A A A B B B A A A A B B B B B A A B A B A A A B A B A B B B B B A A B B B A A A A A B A B A B A A B B A A A B B A B A B B A B B B B A A B B A A A A B B B B B A B B A A B B A B A B B B A B A B B B B B B A A A B A A B B A B A A B B B A A A A B B B B B B A B B A B A B B B A A A B A B A A A A A A B B B A B B A B A A B A B B B B B A B B A B A B B A A B A B B B A B A
D1M147 A A A A B B B B A B A B A B B A A A B A A B A A A B A B A B A A A A B A A B B B B B B A A B B B B B B A B A B A A B A B B A B A A B A B B B A A A B A A A B A B B B A A B A B B B A B A A B A B B B A B B B B B B A A B B A B A B A A A A A A A A A B A A A A A B A B B A B A B A A B A B A B A A B B A A A B B B A B B A B B A B B B A B B B A A A A A A B B A A A B B B B B B B A B A B B B A A A B A A A B A B B A B B A A B A A B A A A B B B A B B B B A A B A A A A A A A B A A A B A A B A B A A A B A B B B A A A A A A A B A A B A A B B A B A B B A B A B B B A B A A B A A B A B B B A B A B B A B B A A A A
D4M110 B B B B A A B A A B B A B A A B A A B A A B A B B A A B B B A A A A B A A A A B A A A B A B A A A A B B B A A A B B B A A A B B B B A B A B A B B A A B B A A A A B B B A A B A A A A A B B A A A A A B A A B B A B B B A B A A A B B B B B A A A A A A A A B A B B B A B A A B B B B B B B A B A B B B A A A B A B B B A A A A A B B B B B A B A A B B B A B A B B B B B B B A A A A B B A A B A A B A B A A B A B A B A A B B A B A A A B B B B B A B A A B B A A B B A A B A B A B B A A A B B A B B B A A A B B A B B A B B A B A B B B A A B B B B B B B B A B B A B A A A A B B A A B A A A A B B B A A A A A B A
D4M149 A B B A B A B B A B A B A A B B A A A A A A B B B B B B A B A A A A B A A A A B A A A B A A A A A A A A B B A B B A B A B A B A B A B B B A B A B A A A B B B A A B B B B B B B A A A B B A B B A A A A B A B A A B B A B B A A B B B A A B A A A B A B B B B B A A B B A B A A A A B A A A B A B A A B A A A B B B B B B A A A A B B B A B B A A B A A A B B A A B A B A B A B B A B A B B A B A A B A A B A A B A A B A B A B A B B B A A A B A B A A A A B A A A B A B A A A B A B A B B B B A A A B A A A A A B A A B B B A B B A A B A B B B A A B B B B B B B B A B B B B A B B A B B B B B B A B A A A A A B A A
D3M85 A B A B B B A B A A A A B B A A B B B B B A B A A B A A A B B A A A B B B B B A A A B A A B A B B A B B A A B A A A A A B B B B B A A B A B B A B B B B A B B A B B A A B A A B A B A A A B A A A B B A B B A A B A B A B B A B B A A A A A B B B A B B B A B B A A B B A A B B A B A B A B A A A A B A A A B A B A B A B B A B A A B A A A B B B B B A B A B A A A B A A B B B A A A B B B B A A B B B A B B A B A B A B B A B A B A A A B B B A B A B B A B A A A A A A A B B A A A B A B B A B B A B B A B B A A B B B B A B A A A A A B A B B B B B A A B A B A B A A A B A A A A B B B A B A A A B B B B B A B A B
D4M78 A A A B A A B B A A B A B A A A B B A B A B B A B A B B B A B A A B A A A B B B A A B B A B A B A A B B A B B B B B B B A B B B B B B A B B B B A A A A B A A B B A B B A B B A A A B A B B B A A A A B A B B A A B A A A B B A B A B A A B B B B B B B B A B A A B B A A B A B A B A A B B B B A B B B A A A B B B B A A A B A A A A B A B A B B B A B A A B A A B B B B A B B B B A B B B A A B A B B A A B A A A A B B B B B B B B A A B B A A A A B A B B A A A B A A A B A A B B B A B A A B A B A B A A A A B A A B A A B B B B B A A B B B B A A A A A A A B A A A B A B A A B A A B A A B A A A B A B A B A B B
D4M155 A B B A B A B B A B A B A A A B B A A A A A B B B B B B A A A A B A B B A A A B A A A B A A A A A A A A B A A B B B B A A A B A B A B B B A B A B A A A B B A A A A B A B B B B A A A B B A B B A A A A B B B A A B B A B B A A A B B A A B A A A B A B B B B B A A B B A B A A A A A A A A B A B A A B A A A B B B B B B A A A A B B B A B B A A B B A A B B A A B B B A B A B B A B A B B A B A A B A A B A A B A A B A B A B A A B B A A A B B B B A A A A A B A B A B A A A B A B A A B B B A A A B A A A A A B A A B B B A B B A A B A B B B A A B B B B B B B B A B A B B A B B A B B B B A B A B A A A B B B A B
D2M55 A B B A B B B A A B B B A A B A A B A A B A B B B A B A B B A A A A A B B A A B A A B A A B A B B B A B B A B A B B A B A A A A A B B A B A A B A A A B B A A B A B A A B B B A A A A A B B A A B A B A B B B B B B B A B A B A B A B A A B A A A B A A A A A B A B A A B B A B A B A B A A A B A B A A B A B B B B B A B A A A A A B A A A B B A A A A B A B B B B B A B B A B B A A A B B A B B B B A A A A B A A B B A A A A B A A A A A A B B B B B A A B A A B B A B A A A A B A A B B B A B A B B B B B A B A B A A B A A B A A A A B B B B B A B A A B A A B B B B B A B A A A B B A A B A B A A A A A A A A B A
D3M112 A B A A A B A A A A A A A A A B A B A B A B B B B B B A B B B A B A B B B B B A A B B A B B A A B B A B A A A A A B A A A B B A A A A B B B B A B B B A B A B A B B B A B A A B B B B A A B A B A B A A B B A B B B A B B A A B B A A B A B A B A A B A B A B A B B B B B A B A A A A B A B A A A A B A B A B A A B A A B B A A A A B B A A B A B B B A A B B B A A B A B A B A A A A B B A B A A A A B B A A A B A A A A B A B A B A A B B B A A A B A A A B A B A B A B A A A A B B B B B B B B A B B A A B B B A B B A B B A B B A A A B A A B A B B A A B A B A A B A A A A A A A B A A A A A B A A A B B A B B A B
D2M8 A B B B B B A A A B A B A B B A B B B A B A A A A B B B A B B B B B B B B A A B A B A B A A B A B B B B B B B B A B B A A A A A A A A A A A A B B A B B B A B A A A A A A B A B A B B B B B A B B A A B A A B A B A B A A A A B A B A A B B B B A A A A A A A B A B A B A B A B B A A A A B A A A B B B A B A A A B A A B A B A B A A B B B B B A B B B B B B A B B A B A A A B B A A A B A A B A B B A A A A A B B B B B A B B B A B A A B B B B A A A A B B B A A B A B A B A B A A A B B B B B A B B B B A A B B B A A B A B A A B B B B B B B A B B B A A A B A B A B B A A A B A B A A B A A B A B B B A B A A B A
D4M154 A B B A A A B B A B A B A A B B B A A A A A B B B B B B A A A A B A B B A A A B A A A B A A A A A A A A B B A B B B B A A A B A B A B B B A B A B A A A B B A A A A B B B B B B A A A B B A B B A A A A B B B A A B B A B B A A A B B A A B A A A B A B B B B B A A B B A B A A A A B A A A B A B A B B A A A B B B B B B A A B A B B B A B B A A B A A A B B A A B B B A B A B B A B A B B A B A A B A A B A B B A A B A B A B A A B B A A A B A B B A A A B A A A B A B A A A B A B A B B B B A A A B A A A A A B A A B B B A B B A A B A B B B A A B B B B B B B B A B B B B A B B A B B B B B B A B A A A B B B A A
D1M128 B A A A A B A B B A A B A B A B A B B B A B B A A B B B B A A B B A A A A B B A B A A A B B A A B B A B A A A B A A A A A B A B B A A B A B A A A B B B B A B A A B A B A A A B B B A B A B B B A A A B B B A B A A A B B B A B B A B A B A A A B B B B A A A A A A B B B B B A A A B B B A A A B B B B A A B A B B B B A A B B B B B A A B B A A A A B A B B A A B B A A A A B A A A B B B A B B B B B A A B A B A B A B A A B A B B B B B A A B B B A A A B A B A A B A A A B B B A A B A A B A B A A A A B B A A A A B A A A A B A A B A A A A A B A B B A A A A A B B B A A B B A B A B B A B B B B B B A B B B A B
D3M175 A A A B A B B A B B A A A A A A A B A B A A B B A B B A A B B B A A B B B A B B A A A B A B B A A A B B A A A B A B B B A B A B B A A A B B A B B A B B B A A B B A A A A A B B A A A B B A B B A B A B B A B A A B A A A B A B B B B B A A A A B A B B A B A B A A B A B A A A B A B B A A B A A B B A B B B A A A B A A B A B B B A B A B B B A A B A A A A B A A A A B B A B A A A B A B B B A A B B A B A B B A A A B A A B A A A A B A A A A B A B A B B B B B A A B A B B A A B B B A B B B B B B B B B B B B B B A A B B A B A B A A A B A A B B A A A A A A A B B A A B B A A A A A A A A B B A A B A B B A B A
D2M92 B A B B B A A A A B B B A A A B B A A B B A B A A B B A B B A A A A A B B B A A B B B B B A B A A B A B B B B A A A A A A A A A B B A B A A A B B A B B A B A B A B B B A B B A A B A A B A A A B B A A B B B B B B B A B A B A A B B A B B B A B B B B A A A A B B B A B B B B A B A B A A A B A B B B B A A B B A B A A A B A B A A B A A B B B A A B A B A B B B B A B B A A A A B B A A B B B A B B B A B A A A B B A B B A B A A B A A A B B B B A A A B A A B B A A A A A B A A A A A B A B B B B B B B A B A B B A A A A B A B A A A A B A B A A A A B A B B B B B B B B A B A B A A B B B B B A A A A B B A B A
D3M149 A B A B A B A A A B B B A A A A A A B B A A B A A B B B A B B B A B B B A A B A A A A A A B B B B A A B A A A B B B B B A B A A B B A B B A A A A A B A B A B B B A B A A A B A A A B B A B A B A B B B B A B B B B A A A A A B B B A A B A A A A B B B B A A A B B B B A B A B B A B B B A B B A B B A B B A A B A A A B A A A A B B B B A B B B B B B A B A A B B A B B B A B B B B B B B A B A A A A A A B A B A A A B B A B B A B A A B B A A B B A B A B A B B B B B A B B A A A B B A B A A B B B B A B A B A B B B A A B B B A B A B A A B B B A A B B A B B A B B B A B A A A A B B B B B B A B A B B B B A A A
D5M169 A B A B B A A A A B B A B A B A A A A A B A A B B B A A B A A A A B B A A A A A B B A B A A B B B A B B A B B A A A A A A B B B B B B B B B B B A A A B B A B B B A A A B B B A B A B B A A B B A A B A B B B A B B A A B B B B B A A A A B A B B A B A B B A A B A B A B A A A A B A B B B A B B B B B B B A B A A A A A A B A B A B A B A A B B B B A B A A B B B A A A A B B B A A A B B A A B B A A A B B B A B A A B B A A A B A A B B B B A B A A B B B A B B B B A B B A B B B B A A B A B A A A A B A B B A A B A A A B A B A B B B A B A A B A B A A B A B B A A B A B B B A A B A B A A B B B A A B B A A A B
D5M195 B A A A A B B A A B B B B B A B A A A B A A B B A B A B B A A A B A B A A B A A A A A B B A B B B A A B A A B B A A A A A B A A B B A B B B B B A B A B A A B B A A A A A B A A A A A A A A B B B A A B B B B B B B A B B B B B B A A B A B B B B A B B A A A A A A A A B B B B A B A B B A A B A B A B A B A A A A B A A A B B B B A A A A A A B A B A B B B A B A A B A A B A B A B A A B A A A B A B A B A A B B A A A B A A B B A B B B A A A B A B A B B A B A B A A A B B A B A B B B B A A A A A A A A A B A A A B A A A A A A A B B B B B A A B A A B B A B A B A A A B B A B A B B B B A B A B A B B B A B B B
D1M110 A A A A A B A B B B B A B A B B A B B A B A A A A B B B A A A B B A A A B A A B B A A A B A A B B A A B A A B B A B B A A A A A B A B B A A A B A B B A B A B B A B A B B A A B B A A B A A B B B A B B B B A A B B B B A B B A A A A B B A B A B B A A A A A A A A B B B B B A A A B B B A A B A B A B A A B B A B B B A A B B B B B A B B B A B A B A B A B A B B B A B A A A B A A B B B A A B B A A A A B A B B B A B A B A A B B B A B A A B A B A A A B A B A B A A B A A B A A A B B A B B B A A B A B B A A A B B A A A B B A B B A A A A B B A A A A A A A A B A B B A B B B A B B A A B A A A A A A B A A A B
D4M24 A A A B A B B A A B A A B B A B A B A B A A A B A B B A B B A B A B A B B A A B B A B A B B A A A A B B A B A B B B B A B B A B A B B A B B B B A B A B B A A B B A A A A B A B B A A A A A B B B A A B A B A B A B B A B A A A B A A A A B A B B A A B B A A A B B A B A A B B B A A A A B A B A B B B B A B B A B B A A A B A A A A A B B B A A B B B A A A B B B A B A A A B A B B B B B B A A B A B A A B A A A B A B A B A B B A B B B B B B A B B B A B A B A B B B A A A B B A A B A A A A A B A B A B A A A B A B B B B B B A B A B B A A B B B B B B A B A B B A B A B B B B A B B B B B B A B A A A A B A A B
D5M54 B A A A A B A B B B B B A A A A B B A B B B B A B A B A B B B A A B B B B B B A B A A B A A A A B A B A A A A B B B A B B B B B A A A B A A A B B A B B A A A B A A B A A B A A B A A B B B B B B A A B A A B B B B A B A A A A B B B A B A A B A B A B A B B A B A B A A B A B A B B A A B B A A A B A B B B A B A B A A B B B A B A A B A A A A A A A B B A A A B A A B A A B A B A A B B B A A A A A A A B B B A B B A B B B B A A A B B B A A B B A B A B B A B A A A A B B B B B A B B A A A A A B B A A B A B A A A A A B B A A B A B B B B A A A B A A B B A A A A A A B B B B B A B B A A A A A A B A A A A A B
D2M86 A A B A B A A A A B B B A A A B B A A B A A B A B B B A B A A A A A A B B B A A B B B B B A B A B B A A B B B A A B A A A A A A B A A A B B A B B A B A A B A B B A B A A B B A A B A B A A B A B B A A B B B B B B B A A A A A A B B B A B B B B B B B A A A A A B B A A B B A A B A B A A A A A B B A B A A B B A A A A A B A B B A B B B B B B A A B A B B B B B B A A B A B A A B B A A B B B A B B B A B A A A B B A B B A A A A B A A A B B B B A A A B A A B B A B A B A A A A A A A B A B B B A A B B A B A B B A A A A B A B A A A A B A A A A A A B A A B A B B B B B A A A B A A A B B B B A A A A B B B B A
D3M108 A A A A A B A A A A A A A A A B A B A A A B B B A B B A B B B B B A B B A B B A A B B A B B A A B B A B A A A A A A A A A B B A A B A B B B B A B B B A B A B A B B A A B A A B B B A A A B A B B B A A B B B B B B A B B B A B B A A B A B A B A A B B B A B A B B B B B A B A A A B B A B A A A A B A B A B A A B A A B B A A A A B B A A B A B B A A A B B B A A B A B B B A A A A B B A B A A A A B A A A A B A A A A B A B A B A A A B B A A A B A A A B A B A B A B A A B A A A B B B B B B A B B A A B B B A B A A B B B B B A A A B A B B A B B A A A A B A B B B A A A A A A B A A A A A B A A A B B A B B A B
D4M83 A B A B A A B B A A B A B A A A B B A B A B B A B A B B B A A A A B A A A B B B A A B B A B A B A A B B B B B B B B B B A B B B B B B A B B B B A A A A A A A B B A B B A B B B A A B A B B B A B A B B A B B A A B A A A B B A B A B A A B B B B B B B B A B A A B B A A B A B A B A A B B B B A B B B A A A B A B B A A A B B A A A B A B A B B B A B A A B A A B B B B B B B B A A A B B A B A A B B A A B A A B A B B B B B A A B A A B B A A A A B A B B A B B B A A A A A A B B B A B A A B A B A B A A A A B A A B A A B B B B B A A B B B B B A A A A A A B A A A B A B A A B A A B B B B A A A B A B A B A B B
D2M111 B B B B A A A B A A B A A B B B B A B A B B A B B B B A B A B A B B A A A B A A B B A A A A A A A A A A B B B A A A A A B A A A B B A A A B B A B A A B A B A A B A A B B B B B B B A A A A A A A B B A B B B A B A B A B B A A B B B B B B A A A B B B B A A A A B B A B A A A A B A B A A A A A A A A B B A B B A B B B B B A B B B A A A A B A A B A A B B A A A B A A B B A A A B B A A B B B B A A A A B A B B B B B A A B B B A A A B B B B B B A A A B B A A B A B A A B B B A A A A B B A B A B B B A B B A A B B A A B B B B A A B B B A B B B A B B A B A A B B A B B B A A B B A A A B B A A B B A B B B B A
D2M44 A B A B B B A B A B B B A A A A A B A B A A B B A B B A A B A B A B A B B A B B A A B A A B A B B B A B A A B A B A B A B A A A A B B A B A A B A A A B B A A B A B A A B B B A A A A B B B A B B A A A B B B B B A B A A A B A A A A A A B A A A A A A A A A B A B A A B B A B A B A B A A A B A B A B A A A B B B B A A A A A B A B B B A B B A A A A B A B B B B B B A B A B B A A B B B A A B A B B A B A B A B B B B A A A B B A A A A B B B A B B A A B A A B B A A B B A A B A A B A B B B A B B A A B A B A B A A B A A B A A B A A B B B B A B A B B A B A B B B B B B A A A B B A A B A B A B A A A A B A B A
D1M141 A A A A B B B B A B A B A B B A A B B B B B A B A B A B A B A A A A A B B B A B B A B A B B B A B B B A B A B B B B A B A A B B A A B B A B A A A B A A B B A B B B A A B A B B B B B A A B A B B B A A B A B B B A A B B A B B B A A A B A A A A A A A A A A A A A B B A B A B A A B A B A B A B B B B A A B B B A B B A B B A B B B A B B B B A B A B A B A A B A B A A B A B B A A B B B B A A B B A A A B A A A B A B A A A A B B B B A B A B B B A B B A A B A A A B A B A B B A B B A A B A B A A A A A B A B B A A A A A A B A B B B A B A A B A B B A A A A A B A B A A A A B B A B B B A B A B B B A B A A A A
D4M130 A B A B A A B B A A A A B A B B A B B A A B A B B B A B B B B B B A B A A B A B A A B B B B A A B A B A B B A A B B A B B A B A B A A A A A B B B A A B B B B A A B B B A A B A A B A B B B B A B A B A B A B B A B B B B B A B A B B A A B A A A A A A B B A B A A B A A B A A B B A A B A B B A A B A A A A B B B B B B B A B B A B B A B B A A B A B B A B A A B B B A B B A B A A B B A A B A A A A B B A A A A A B A A B A B B B B A A B B B A B B A A B A A A B B A A A A B A B B B B A B A A B B B A A A A B A A B B B B A B A B B A A B B A A A A B B B B B B B B B B A A B B A A B B A A B B B B B A B A A A A
D3M53 B B A A B B A B A A A A B B B A B B B B B B A B B B A B B B B A B B B B B B B A A A B A B B B A B A B B A B B A B A A B A B B A B A B A A B B A A A A B B B B A A B A B B B B A A B A B B B A A A B B A B B B A B B B B A A A A A B B A B B B B B A A B B B A B A A A A A B A B A A A A B B A B B B B A A A A A B B B A B A A B A A A B A A A A B B B A B B B B B A A B A B A B B A A B B B A B A A B A A B B B B A A B B B A B A A A A A B B B A B B A B B B A B B A A A A A B A B B A A A B B A B B A A A B A A A A A B B B B A A A A B B B B B B A B A B B A A B B A B B B A A A A A B A B A A A A B A A A A B B A B
D2M10 A B B B B B A B A B A B A A B A B B B A B A A A B B B A A B B B A B B B B A A B A B A B A A B A B B B B B B B B A B B A A A A A A B A A A A A B B A B B B A B A A A A A B B A B A B B B B B A A B A B B A B B A B A B A A A A B A B A A B B B B A A A A A A A B A B A B A B A B B A A A A B A B A B A B B B A A A B A A B A B A B A A B A B B B A A B B B B B A B B A B A A A B B A A A B A A B A B B A A A A B A B B B B A B B B A B A A B B B B A A A A B B B A A B A B A B A B A A A B B B B B A A B B B A A A B B B A B A B A A A B B B B B B A B B B A A A B A B A A A A A A B A B A A B A A B A B B B A A B B B A
D4M3 B A B B A B A A A B A A B A A B A A B A A A B B A B B B A B A B A B A B A B A A A A B A A B A A A A A B B B B B A B A A B B A A B B B A A A B B B B A A B A A A B B A B A B B B A B B B A A B B B A A A A B A A A B B B A A A A B B A B A B B A A B A B A A B A A A A B B A A B B A A A A A A B A B B B B A B B A A A B A A A A A A A A B B A B A B B B A A B B B B A B B A A A B B B B B B B B A A A B A B B A A A B A B B B B B B B A A A A B A A A B A B B B B B B A B A A A A A A B B A A A A A A B B A B A A A A A A B B B B B B B B A B B A B A B A B A A B A B B A A A A A B B B A B B A A B A B A A B A B A A A
D1M179 A A A A A A B A B B B B A A A A B A B A B B A A A B A A A A A A A B B A A B B A B A B A B B A A A B B A B B A A B A B A A B A A A A B A B A B B A A B B B A B B B B A A B B A B B A A B A B A A A B A A B A A B B A A B A A B A B B A A A A B A A A A A A A A A A A A B A B A A A B A A A B B B A B B B A B B A A B A B A A B A A B A B A A A B A A A B B B B B B B B B A B A A A B A B B A B A A A B B A A A B B B A B A A B A A B A A A B B B B A B B B A B A B B B B A B A A B A A B A A A B A A A B A A A B B B A B A B A B B A B A A A A A A B B B B A A B A B B B A B A A A A A B A A B B A B A A A B B B B A B B
D1M77 A A B B A B A B B A B B B A B A B B A A A B B B A B B B A B A B B A B B A A A A B A B A B A B B A B A B A B B B A B A A B A B B A B A B B B A B A A B A A B B B A A A A B A B B A B B A B A A A B A B B A B B B A B B B A B A A B B A A A B A A A A A B A A A B A A B B B A B B B A B A B A B A A A A B B A B A B A A B B B A B B B A A B B B A B A A A B A B B A B A A B B A A A A A B A B A A B A A A A A B A B A B A B A B A A B B A B A B B B A A A A A B A B B B A B B A A B B A B B B B B A B A A B A A A A B B A A B A B A B A A B A B A A A B A B A B B A A B A A A B B B B A A A A B A A A B B A A A A B A A A
D4M15 B A A B B B A A A B A A B A A B A A B A A A B B A A A A A B A B A B A B A A A A A A B A B B A A A A B B A B A B A B A B B B A B A B A A B A B B B B A B B A A A B A A B A B B B B A A B A A B B B A A B A B A B A B B A A A A A B A A A A B A B A B A B A A A A A A A B B A A B B A A A A A A B A B B A B A B B A A A B B A B A A A A A B B A B B B B B A A A B B B A B B A A A A B B B B B B B B A A B B B B A A A B A B B B B B B B B B A A B A A A A A B B A B B B A B A A A A A A B B A A A A A A B B A B A A A A A A B B B B A B B B B A B A B A B B B B A B A B B A A A A B B B B A B B A B B A B A A B A B A A B
D3M158 A B A B A B B A A B A B A A A A A A B B A B B A A B B B A B B B A A B B B A B A B A A A A B A B B A B B A A A A A B B B A A A A B A A B B A A B B A B A B A B B B A B A A A B A A A B B B B A A A A A B B A B A A B A A A A B B B B A B B A A A A A B B B A A B B B B A B A B A B A B A B A B B A B B B A B A A B A A A A A A A A B B B A A B B B A B A A A B A B B A B B B A B B B B B A B A A A A A B B B A A B A A A B A A B A A A A B A B A A B B B A A B B B A B B B A B B A A B B A A B A B B B B B A B B B B B B B A A B B B A A A A A A A B B B A A A A A A A B B A A B B A A A A A B B A B A B A B B B B A A A
D4M17 A A A B A B A B A B A A B B A B A A A B A A B B A A A B A B A B A B A B A A A B A A B A B B A A A A B B A B A B B B A B B B A B A B B A B A B B B B A B B A A B B A A A A B B B B A A B A A B B B A A B A A A B A B B A B A A A B A A A A B A B A B A B B A A A A A A B B A B B B A A A A B A B A B B A A A B B A A A B A A B A A A A A B B A B A B B B A A A B B B B B A A A A A B B B B B B B B A A B A B B A A A B B B A B B B A A B B A B B B A B A A B B A B B B A B A A A A B A B B A A A A A A B B A B A A A A A A B B B B B B B A B B B A B A B B B B A B A B B A A A A B B B B A B B B B B A B A A B A B A A B
D1M24 A A B B B B A B B A A A A B B B A A B B A A B A A A A A B B A B A B A B B B B A A A A B A A A B A B B A B B B B A B A B B A A A A A A A B A B B A A B A A B A B B B A A A B B A A A A B B B A B A B B B B B B A A B B B B A B A A A B B A B B A B A A A A A B A A B A B B A A A A A B A A A A B B A B A A A B A B A B B A B B A B B B B A A B A A B B B B A A A A A A B A B B B B A B A B B A B B A B B B A B A B B B A A B A A A B B A A A A A B B A B B B A A B A A B B B B A A B B A B B A A A B A B A A A A A B A A B B B A A A B A B A A A B B A A A A A A B A A B A A B A B A B A B A A A B B B A B B B B B A A A
D2M195 B B B A A B A A A A B A B A A A B A B A A B B A B A B B B A B B A B A B A B A B A A A B B B A A B B B A B B B A A B A A A A A B A B B B B B A B B A A A A A B A A A B A B B B A B B A B A B A B B B A A B A B B B B A A B B B A A A B A A A A B B B B A A B A A B A B A B B B A A B B A B A B B B B B B B A B A B B A A A A B B A B B B A A A B B B B B A A B B B B B A B B B A A A A A A A B B A A B B B A B A B A A A B A B B B A A A A B A A B A B A B A B B B B B B A B B A A A A A A A A A A B A A B A A B A A B A B B B B A A B B A A A B A B A A A A B A B A A A B B B B A A A B B B A A A A A B B A A B B A B B
D3M82 A B A B B B A B A A A A B B A A B B B B B A B B A B A A A B B A B A B B B B A A A A B A A B A B A A B B A A A A A A A A B B B B B A A B A B B A B B A B B B B A B B A A B A A B A B A A A B A A A B B A B B A A B A B A A B A A B A A A A B A B B A B B B B A B A A B B A A B B A B A B A B A A A A B A A A B A B A A A B B A B A A B B A A B B B B B A B A A A A B B A A B B B A A A B B B B B A B B B A B B A B A B A B B B B A B B A A B B B A B A B B A B A A A A A A A B B A A A B A B B B A B A A B A B B A A B B A B A B A A A A A B A B B B B B A A B A B A B A A A B A A A A B B B A B A A B B B A B B A B B B
D1M170 A A A A A A B A B B B B A A B A B B B A B B A B A B A B A A A A A B B A A B B B B A B A B B A A A B B A B B A A B B B A A B A A A A B A B A B B A A A B B A B B B B B A B A A B B A A B B B A A A A A A B A A B A B A B A A B A A B A A B B B A A A A A A A A A A A A B A B A A A B B A A A B B A B B B A B A A A B A B A B B B A B B B B B B B A A A A B B B A B A B B A B A A A B A A B A B A A A B B A A B B B B A B A A B A A B B A A B A A B A B B A A A A B B B B A B A A B A A B A A A B A A A B A A A B B B A B A B A B B A B A B A A A A B B B A A A B B A B B A B A A A A A B A A B A A B A A A B B B B B B B
D5M18 B B A A B A A B B B A B B A A A A A A B A A B A A B B A B B B B A A B A B A B A B A B B B A A A B A A B A A A A A A A B A B B B A A B A B B A B B A A B A A B B A B B B B B A A A A A B B A B B A A B A B A B B B B A B A B B B B B B B B A A B B A A B B B B B B A B A A B B A A A B A B B A A B A A A B B B A B A B B A A B B A B B B B B A A B A A B B B B B A B A A A B A B B A A A B A B B B A A A A A A A A A A A A B B B B B A B A A B A A B A B A B B A B A B B B A A B A A B B A A B A A A B B B A A B A A A A B A A B B A A A A B A A A A A A A A A A B A A B A A B B B B B A A A A A B A B B B A A A B A A B
D2M51 A B B B B B B B A B B B A A B A A B A A A A B B B B B A A B A A A B A B B A B B A A B A A B B B B B A B A A B A B A A A A B A A A B B A B A A B A A A B B A A B A B A A B B B A A A A B B B A A B A B A B B B B B A B A B A B A B A B A A B A A A B A A A A A B A B A A B B A B A B A B A A A A A B A B B A A B B B B A A A A A B B B A B A B B A A A A B A B B B B B A A B A B B A A B B A B B B B B A A A A B A A B B A A A A A A A A A A A B B B B B A A B A A B B A B A B B A B A A A A B B B A B B B B B A B A B A A B A A B A A A A B B B B B A A A A B A B A B B B B A B A A A B B A A B A B A B A A A A A A B A
D2M155 B A B B B A A A A A B A A A A A B B A A B A A A A A B A B A A A B B B B B A B A B A B B A A A A A A A A A B A B A B A A A B A A A B B A A B A B B A A B A B B A B B B A B A B B A B B A B A A A A A B A B B A B A A B B A B B A A A A A A B A B A B B B A A B A A B B A B A B A A A A A B B B B B B A B B A A A B B B A A A A A A B B A B A A A B B A B A B A A A A A A A A B A A B A B A B B B B A B B A A B A B B B A B B B B A A A A B A A A A B A A B A B A B A B A B A A B A B A B B A B B B B A A B A A A A B A B B B A A B A B B B B B B B B B A A A A B B B A A B B B A B A A B A A A A B A A A A B A A A A A A
D2M85 A A B A B A A A A B B B A A A B B A A B A A B A B A B A B A A A A A A B B B A A B B B A B A B B B B A A B B B A A B A A A A A A B A A A B B A B B A B A A B A B B A B A A B B A A B A B A A B A B B A A B B B B B B B A A A A A A B B B A B B B B B B B A A A A A B B A A B B A A B A B A A A A A B B A B A A B B A A A A A B A B B A B A B B B B A A B A B B B B B B A A B A B A A B B A A B B B A B B B A B A A A B B A B B A A A A B A A A B B B B A A A B A A B B A B A B A A A A A A A B A B B B A A B B A B A B B A A A A B A B A A A A B A A A A A A B A A B A B B B B B A A A B A A A B B B B A A A A B B B B A
D5M84 B B A A A B B B A B A B A A A B A A A B A A B B A B B B B B B A B A A B A B B A B A B B A B A B B A B A A B A A A A B B B B B B A B A A B A A A A A A A B B A B A A B B A B A B A A A B A B A A B A A A B A B A A A A A B A A B A B A A B A A B B A B A B B B A A B A A B A A B B B A B A A A B B B B A A A A A A A B A A A B B A B B A B A A A B A B B B B A A A B B B B B B B A B A A B A B B A A A A A B B B B B B A B B A B B B A A B B A A B A B A B A B A B A A B B B A B B B B A B B A A A B B B A A A B B B A A A B A A A A A A A B B A A A B A B A A A A A B A A A A A B A B A B B B B B A B B B B B B A A B B
D2M49 A B B B B B B B A B B B A A B A A B A A A A B B B B B A A B A A A B A B B A B B A A B A A B B B B B A B A A B A B A A A A B A A A B B A B A A B A A A B B A A B A B A A B B B A A A A B B B A A B A B A B B B B B A B A B A B A B A B A A B A A A B A A A A A B A B A A B B A B A B A B A A A A A B A B B A A B B B B A A A A A B B B A B A B B A A A A B A B B B B B A A B A B B A A B B A B B B B B A A A A B A A B B A A A A B A A A A A A B B B B B A A B A A B B A B A B B A B A A A A B B B A B B B B B A B A B A A B A A B A A A A B B B B B A A A A B A B A B B B B A B A A A B B A A B A B A B A A A A B A B A
D3M68 B A A A A B B B B A B A A B A B B A B B B A A A B B A A A B A A B B B B B B B A A A A A B B A B A A B B A A A A A A A B A B B B A A A B A B A A A B A B A B A A A B A B A B B B A B A A B B A A B B B A B B B A B A B A B B A A B B B A B B A B B B B B A B A A A A A B A A B B A A A B A A B A A A B A A A B A B B A A B A A B A A A B A A B A B B B A B B A B B B B A A B A A B A A A B B A A A A B A A A B A B A A B B B A B A B A A A B B A A B A A B B A A B A A A A A A B A A A A B B B B A B A A A A B B A A A B B B A B A A A B B B B A B B A B A A B A A A B A B A A A A B A A B B A A A B B B A B B A B B B B
D4M166 A B A A B B B B A B A A A A A B B B A A B B A B B B B B A B A A B A A B A A A B A B B B A A B A A A B A B A A B B B B A A A B A B B B B B A B B B A A B B A A A A A B A B B B B B A A B B A A B A A A B B B A A B B A B B B A A A B B B A A B A B B B A B B B B A B B B A B A B B A B B A B B B A A B B B A B B B B B B B A A A A B B B B A B A A B B A A B A B A B A B A B A B B A A A B A A B A A B A A B A B B B A B B B A B A A B B A A A B B B B A A A B A B A B B B A B A A A B A A A B A A A A B A A A A A B A A B B A A B B A A B A B B B B A A A B B B A B B B A B A B A A B B B B A B A A A B B A B B A A A A
D4M186 A B B A A A B B A B A A A A A B A B A B A A B A A B B A A B B A B A A A B B A B A A A B B A B A A A A B B A A A A B A A A A A A A A B B B B A A B A B A A A B A A A B A B B B A B B A A A B A B A A A A B A B B B B A B A B A A A B A B A A B B B B B B A A B A B A A B A B B A B A A A A A B A A A A A B A A A B B A A B A A A B B B B B A B A A A A A B B B B A B B B A B A A B B A B B B B A A B B B A B A B B A A B A B B B B A B B A B B A B A A A A B B A B A B A A B B B B B A B A B A A A A B B B A A A A B A A B B B A B B B B B A A B B B A A A B B B B A B B A B B A A A B B B B A B B A B A A A B B A A A A
D2M133 B A B B B B A B B A A A A B A B B A B A B A A B B B A A B B B B B A B B B B B B B A B A A A B B A A A A B B A A A A B A B B A B A B B A A B A A A B B B A B B A B A B A B B B B B B B B A A B B B B B A A B B B B A B B A B A A A A A B A B A A A B B B A B A B B B A A B B B A B B B B A A B B B A A B A A B A B B B A B B B A A B A A A A A B A B B A A B A B B A A A A A B A A B B B A A B B B A B A A A B A A A A B A B A B A B A A B B A A A B B A B B A B A A A A B A A B B A A B B B B B B A A B B B A B B A B B B A A B B B B B B B B B B B A B A A B B B B A B A B B B B A A B B A B A B B A B B A A B A B A B
D4M98 B A B B A A A B A B B A A A A A B A A A A B A A B A B B B B A B A A A A B A B B A A A A A B A B A A B B B A B A B A A B B B A B B A A B B B B B B A A B B A A B A B B B B A A B A A B A B B B A B A B B A B B B A A A B A B B B A A B B B B A A A A B B B A B A A B B A B B A B A B A A B B B B A B B B A A A B A B B B A B A A A B A A B B A B A A B B B B B A A B A B B B B A A A B B B B A B B A B A A A A B A B B B A B B B A B A B A A B A B A B B A A B A A B B A B A A A A A B A A B A B B B B A A A A B B B A B B B A A A B B B A B A B B B B A B B B B A B A A B A A A B B B A A B A A B B B B B B A A A A B A
D1M39 A A A A B A B B A B B B A B B A B B B B A B A B B B A A B B A A B B A B B B B A B A A A A A B B A B A A A B B A A B A A A B A B A A A A B A B A A A A A A A B B A B A A B B B A A A B B B B A A A A B A B B B B A B B B B B B A A A B B B B A A B A A A A A A A B B B B B A B A B A A A A B A B A A A B A A A A B A A B A B B B A B A B A A B A A A A B B A A B A A A B B B B B B A A A B B A B B A A B B A B A B B B A B A A A B B A A B A A A A A A B B A B A B A A A B B B A A B B A A B A B A B A A B A A B A B A A A B B A A A B A B A A A B A A A A A B A B B A B B B B A B A A A B A A A A B A B B B B B A A A A
D2M74 A A B B B A A A A B B B A A A B B B A A A A B A B A A A B B A A A A A B B A A B B A B A B B A B B A A A B A A B A A A B B A A B B A B A B B B B A A B A B B A A A A A A A B A A A A A B A B B A B A A A B B B B B B B A A A B A A B B B B B A B A B B B A A A A A B B A A B A B A B A B A A A B A B A A B A B B B B A A A B B A B B B A B B B B B A A A B A A B B A B A A B A B B A B A A B B B B A B B B A A A A B A B A B B A B A A A A A B B B B B B A A B A A B B A B A A A B B A A A A A A B A A A A B B B B A B B A A A B B A A B A A B B A A A B A B B A A B A B B B A B A A A B A A B B A A B A A A B A B B A B
D1M154 A A B A B B B B B B A B B B A A A B B B A B A A A B A B A A A B A A B A B B B B B B B A B A B A A A B A B A B A B B B B A A A A A B B A B B B A A B A A B B B A B A B A B A B B B A B B A B A A B A A B B B B B B B A B A B A A B A A A A B A A A A A A A A A A A A A A A A A B A A A A B A A B A B B A A B B B B A B B A B B B A A B B B B B A A A A A A B B A A A B B B B B B B A B A B B B A A A B A A A B A B B A B B A B A A B A A B A B B A B B A B A A A B A A A B B A A B A A A A A B A A A A A A B A B A B A A A A A B A B A A B A A B A B B A B B A A A B B B A B A A A B A B B A B A A B A A A A B B B A A A
D2M31 A B A B B B A B A B B B A A A A B B A B A A A A A B B B A B A B B B A B A A B B A A A B B B A B B B A B A A B B B B A A B A A A A A B A B A A B B B B B B A B A A A A A B B B B A B A B B B A B B A A A A A B B B A B A A A B B A B B A B B B B A B A A A A A B A B A A B B A B A B A B A A A B A B A B A A A B B B B A A A A A A A A B B A B B B A A B B B B A A B B B B B A B B A A A B A A A B B B B A A A A B A B B B A B A B B A A A A B B A B B A A A B B A B A A B A B A B A A A B B B B B A B B A A B A B A B A A A A B B B A B A B B B B B B A B A B A B A A B B B B B A A A B B A A A A A A B B B A A A A B A
D5M57 B A A A A B A B B B B B A A A A B B A B B A B A B A B A B B B A A B B B A B B A B A B B A A A A B A B A A A A B B A A B B B B B A A A A A A A B B A B B A A A B A A B A A B A A B A A B B B B B B A A B A A B B B B A B A A A A B B B A B A A B A B A B A B B A B A B A A B A B A B B A A B A A A A B A B B B A B A B A A A B A B B A A B A A A A A A B B B A A A B A A B A B B A B A A B A B A A A A A B A B B B A B B A A B B B A A B B B B A A B B B B A B B A B A A B A B B B A B A B B A B A A B B B A B B A B A A A A A B B A B B A B B B B A A A B A A B B A A A B A A A B B B B A B B A A A B A B B A A A A A B
D3M139 A B A B A B A A A A A A A A A A B A B A A A B A B B B B B A B A A B B A A A B A A B A B B B A A B B B B A B A B B B B A A A A A B B A B B A B A A A B A B B B B B A B B A A B A B A B A A B B B A A B A B B B B B B A B A A B B B B A A A A B A A A B A B A A A B B B B B A A B B B B A B B B B A B B A A B B A B A A A B A B A A B B B B A A A B A A B A B A A B B A A B A B B B B B B B B B B A A A A B B A A B A B A B A B B B B A A A B B A A B B B B A B A B B B A B A B B A A A B B A B B B B B B B A A A B A B B A A A B B B B A A B A A B A A A A A B A B A B B A A A A A B A A B A B B B B A B A A B A B A B A
D1M19 A A B A A B A B B A B A A B B B A A B B A A B A A B A B B A B B A A A B B B B B A A A B B A A B A B B B B B B B A B A A B A A A B A A B B A B B A A B A A B B B B B A A A B B A B A A B B B A A A A B B B B B B A B B B B A A A A B B B A B B A B A A A A A B A A B A B B A A A A A B A B B A B B A B B A A B A B A B B B B B A B A B B B B B A A B A B B A A B A B A B A B B B B A B B B B A B B A B B B B B A B B B A A B B B A B B B A B B A B B A B B B A B B A A B B A A A A B B A B B B A B B A B B A A B A A A A B A B B A A B A B B A A B B A A A A A A B A A B A A B A A A A A B A A B B B B A B B B B B A A A
D1M162 A A A A B B B B B B A A B B A A A B B B A B A A A B A A A A A A A A B B B B B B B B B B B B A A A B B A B B A A B B B B A A A A A A B A B A B B A B B A B A B A B B B A B A B B B A B B B B A A A A A B B B A B B B A B A B A A A B A A A B A A A A A A A A A A A A A A A B A B A A A B B A B B A B B B A B B A A B A B A B B A A A B B B A B A A A A A A B B A A A B B A B B B A A B A B A B A A A B B A A A A B B A B B A B A A B B A B A B B A B B A B A A A B A A A A A B A B A A A A A A A A A A A A B A B A B A A A A A B B B A A B A A B A B B A B B A A A B B B A B A A A A A B B A B A A B A A A A B B B A A B
D2M142 B A B B B B A B B A A A A B A A B A A A B A A A A A B B B A B B B A B B B A B B B A B B A A A B A B A B B B B B A A B A B B A B B B B A A B A B A A B B A B B A B A B A B A B B A B B A B A A B A A A A B B B A A A B B A B B A B A A A A B A A A B B B A A B A A A A A B A B A B A B B A A B A B A A B B A B A B B B A B A B B A B B A A A A B B B A B B B B A A A A A A A B A A B B B A A B B B A B B B A B A A B A B A B A B A A A A B B A A A B B A B A B B B A A A B A A B B B A B B A B B B A A B B A A B A B A B B A A B A A B B B B B A B B A A B A B B A A A A B B B A B A A B B A B A B B A A B B A B A B A B
D5M152 A B A B A B B B A B A A B A B B A A A B A A B B A B B A B A B B A B A A A A A A B B B A A B B A B B A B B B A B A A A A A B A A B A A B A B B B A B A A B B B A B A A B A B B B B B B B A A B B A A B B A B B A B A A A B A A A B B B A A B B B B B A B A A A B B B A A B A A B A A A A A B A B A B B B A A A A A A A B B A B A B A B B B A B A A A B A B B A A B B A A A A A B B B A A B B A B B B B B A B A B A B B A A A A A B B A B A A B B A B A A B B B A B A B B B B B A B B A B A A B A B B A A A B A B B A A B A B B A A B A B A B A B A A B B B B A A A A B A B B A B B A A A B A A A B B B A A B B A A B B A
D4M6 B A B B A B A A A B A A B A A B A A B A A A B B A B B B A B A B A B A B A B A A A A B A A B A A A A A B B B B B A A A A B B A A B B B A A A B B B B A A B A A A B B A B A B B B A B B B A A B B B A A A A B A A A B B B A A A A B B A B A B B A A B A B A A B A A A A B B A A B B A A B A A A B A B B B B A B B A A A B A A B A A A A A B B A B A B B B A A B B B B A B B A A A B B B B B B B B B A A B B B B A A A B A B B B B B B B A A A A B A A A B A B B B B B B A B A A A A A A B B A A A A A A B B A B A A A A A A B B B B B B B B A B B A B A B A B A A B A B B A A A A A B B B A B B A A B A B A A B A B A A A
D5M104 B A A A A A B A A A A B A B B A A A A B B B B A B A B A B B B A B A A A A B A B A A B B A B A B B B A B A B A B A B B B A B A A B B B B A A B A A A B A A B B A A B A B A A A B A A A B A B A B B B A A B A B A B A A A B B B B A A B A B B B B B A B A A B B B A B A A B A A B A B B B A A B B A B B A B B A A A A A A B B B B B A B A B B A A B B A A B A B A A A B B A A A B A B A A A B A A B B A A B A A A B A A A B A A B A B A B B B B A B A B A B A B A B A B B A B B B A A B B B A A A B B A B B A A B B B A A A A A B A A B A A A A A A A B A B B A A A A B A A A B B B A B B B A B B B A B B B A B B A B A B
D1M10 A A B A A B B B B A B A A B B B B A B B A A B A A B A B B A B B A A A B B B B B A A A A B B A B A B B B B B B B A B A B A B A A B A A A B A B B A A B A A B B B B B A B A A A A A A B A B B B A A A B A B B B B A B B A B A A A A B B B A B B A B A A A A A B A A B A A B A A A A B B A B B A B B A B B A A B A B A A B B B B A B A B B A B B A B B A B B A A B A B A B A B B B A A B B B B A B B A B B B B A A B B B A A B B B A B B A A B B A B B B B B B A B A A A B B A A A A B B A B A B A B A A B B A A B A A A B A A B B A A B B B B B A B B A A A A A A B A A B B A A A A A A A A B A B B B B B B A A B B A A B
D2M21 A B A B B B A B A B B B A A A A B B A A B A A A A B B B A A A B B B A B B A B B A A A B A A B B B B A B A A B B A B A A A A B B A B B A A A A B A A B B B A B A A A A A B B A B A B B B B B A A A A A A A A B A B B B A A A B B A A A A A B B B B A A A A A B B A B A A A B A B A B A B A A A B A B A B A B A B A B A A A A A A A A A B B A B B B A A B B B B A A B A A B A A B B A A A B A A B A B B A A B A A B B B B B A B A B B B A A A B B B B A A A B B B A B A A B A B A B A A A B B B B B A B B A A A A B A B B A A B B A A B A B B B B B A B A B A A A B A A A B B B A A A A B A A B A A A A B B B A A A B B A
D5M87 B A A B A B B A A B A B A A A B A A A B A A B A A B B B B A B A B A B B A B B A B A B B A B A B B A B A A B A A A A B B B B A B A B A A B A A B A A A A B B A B A A A B A B A B A A A B A A A A B A A A B A B A A A B A B A B B A B A A B A A B B A B A A B B A A B B A B A A B B B A B A A A B B B B A A B A A A A B A B A B B A A B A B B A A B A B B B B A A A B B B B B B B A B A A A A B A A B A A A B B B B A A A B A A B B B A A B B A A B A B A B A B A B A A B B B A B B A B A B B A A A B B B B A B B B B A A B B A A A A B A A B B A A A B A B A A A A A B A A A A A B A B A B B B B B A B B B B B B A A B B
D3M104 A A A A A B A A A A A A A A A B A B B A A B B B A B B A B B B A B A B B B B B A A B B A B B A A B B A B A A A A A A A A A B B B A B A B B B B A A B B A B A B A B B A A B A A B B B A A A B A B A B A A B B B B B B A B B B A B B A A B A B A B B A B B B A B A A B B B B A B A A A B B A B A A A A B A B A B A A B A A B B A A A A B B A A B A B B A A A B B B A B B A B B B A A A A B B A B A A A B B A B A A B A A A A B A B A B A B A B B A A A B A A A B A B A B A B A A B A A A B B B B B B A B B A A B B B A B A A B B B B B A A A B A B B A B B A A A A B A B B B A A A A A A B A A A B A B A A B A B A B B A B
D5M78 B A A A A B B B A B A B A A A B A A A B A A B A A B B B B B B A A A B B A B B A B B B B A A A B B A B A A A A A A A A B B B B B A A B A B A B A A A B A B B A B A A B B A B A B A A A B A B A A B A A A B A B B A A A A B A A B A A A A B A B B A A B B B B B B A B A A A A A B B B A B B A A A B B B A B A A A A A B A A A B B A B B A B A A A B A B B B B A A A B B B B B B B A B A A B A A B A A A B A B B B B B B A B A A A B B A A B B A A B A B A B A B A B A A B B B A B B B B A B B A A A A B B B A A B B B A A A B A A A B B A A B B B A A A A A B B A A A B A A A A A B B B A B B B B B A B B B B B B A A B B
D3M2 A A B B B A A B A B A A A B B A B B B A B B A A B B A A B A A A B B A A B B B A A A B B A B B A B A A A A B A B A A A A A B B A B B B A A B A B B B B A A B A A B B B B A B B A A A B B A B A B A A B A B A B A B B A A A A A A A A B B A B B B B B A B B A A B A B A B A B A A A A A A A A B B B A B B A A A B B A A A B B A B A B B B A A B A A B B B B B A B B A B B A A B B B B B B B B A B B B A B A A B B A B B B A A A B A A B A A A B B A B B A A A B B A A A B A A B B B A B A A A B B B B B B A A A A B A B A A A A B B B B A A B B A B B B A B A B A B A A A B B A A A B A B B B B A B A A B A A B A B B A B
D4M159 A B A A B A B B A B A B A A A B A A A A A B B B B B B B A B A A B A A B A A A B A A A B A A A A A A A A B A A B B B B A A A B A B A B B B A B A B A A A B B A A A A B A B B B B A A A B B A B A A A A A B B B A A B B B B B A A A B B A A B A A A B A B B B B B A B B B A B A A B A B B B A B A A A A B B A B B B B B B B A A A A B B B B B B A A A B A A B A B A B A B A B A B B A B A B B A B A A B A A B B B B B A B A B A A A B B B A A A B B B B A A A A B B A B B B A A A B A B A A A B B A A A B A A A A A B A A B B A A B B A A B A B B B B A A A B B B B B B A B B A B A A B A B B A B A B A B B A A B A A A A
D5M123 B A A B A A B A B A A B B B B A B A A B A B A B B A B A B A B A A A B A A B A B B A B B B B B A B B B A B A A A A B A B B B B A B A B A A B A A B A A A A A A A B A A B A A B B B A A B A B A B A A A A B B B B B A B A B B B B A A B B B B A B B A B B A B A B B B B A B A B B A B A A A A A B A B A A A B A A B B B A B A A A B A A A B A B B A A A A B A A A A A B A B B A A A B A B B B A A B B A A B A A A B A A A B B A A A B B B B B A B B B B A B B B B A A A B B B B B A B B B B A B B B B A B B B A B A B A A A A A A B A A B A B B A A A B A B A A A A A B A A A B B B A A B B A A B B B B A A A B A A B A B
D1M180 A A A A A A B A B B B B A A A A B A B A B B A A A B A A A A A A A B B A A B B A B A B A B B A A A B B A B B A A B A B A A B A A A A B A B A B B A A B B B A B B B B A A B B A B B A A B A B A A A B A A B A A B B B A B A A B A B B A A A A B A A A A A A A A A A A A B A B A A A B A A A B B B A B B B A B B A B B A B A A B A A B A B A A A B A A A B B B B B B B B B A B A A A B A B B A B A A A B B A A A B B B A B A A B A A B A A A B B B B A B B B A B A B B B B A B A A B A A B A A A B A A A B A A A B B B A B A B A B B A B A A A A A A B B B B A A B A B B B A B A A A A A B A A B B A B A A A B B B B A B B
D2M151 B A B B B A A A A A A A A A A A B A A A B A A B A A B A B B B A B B B B B A B A A A B B A A A A A A A A A B B B A B A A A B A A A B B A A B A B B A A B A B B A B B B A B A B B A B B A B A A A A A B A A B A A A A B B A B B A B A A A A B A B A B B B A A B A A B B A B A B A A A A A B B B A B B A B B A A B B B B A A A A A A B B A B A A A B B A B A B A A A A A A A A B A A B A B A B B B B A B B B A A A B B A A A B A B A A A A B B A A A B A A B A B A B A B A B A A B B B A B B A B B B A A A B B A B A A A B B A A B B A B B B B B B B B B A B A B B B A A A B B B A B A A B A A A A B B A A A B A A A B A A
D1M87 A B B A A B A B B B B A B A B B B B A A A B B B A B A A A A A B A A A B A A A A B A B B B A B A A B B B A A B B A B A A B A B A A A A B B B A B A A B A B B B B A B A A A A B B A A B B B B A B B A B B A B A B B B B B A B A A A B A B A B A A A B A B A A A A A A B B B A B B B A B B A A B A A A A B B A B A B B A B B B B B B B B A B B A A B A A A B A B B A B A A B A A A A A B B A B A A B A A A A A B A B A B A A B B A A B B A A A B B B A B A A B B A B B B A B B B A B B A A B B B A A B A B A A A B A B B A B A B A A B B A B A B A A A B A A B A B A A B B A B B B B B A A A A B A B A B A A A A B A A A A
D5M199 B B A B A A A B B A B A B B A B B A B B A A B B B B B B B B A B B A B A B A A B A B A A B A A B B B B B A A B A B A A B A B A A A B B A B B B B A B A B A A B B B A A B A B A A A A A A A A A B A A A A B B B B B B A B B B B B B A A B A A B B A B B B A A A A A A A A B B B A A B A B B B A B B B A B A B A B A B B A A A B B B B A A A A B A A A B B A B A A B A A B A A A A A A B A A B A A A B B B A B A A A B A B A B A B A B B B B B A A A B A B A B B B B A B B B A B B A A A B A B A A B A A B A A A A B B A B B A A A A A A A B B B B B A A B A B A B A B A B A A A A B B A A B B B B A B A A A A A B A B B B
D4M156 A B B A B A B B A B A B A A A B B A A A A A B B B B B B A A A A B A A B A A A B A A A B A A A A A A A A B A A B B B B A A A B A B A B B B A B A B A A A B B A A A A B A B B B B A A A B B A B A A A A A B B B A A B B A B B A A A B B A A B A A A B A B B B B B A A B B A B A A B A A A A A B A B A A B A A A B B B B B B A A A A B B B B B B A A B B A A B B A A B B B A B A B B A B A B B A B A A B A A B A A B A A B A B A B A B B B A A A B B B B A A A A A B A B A B A A A B A B A A B B B A A A B A A A A A B A A B B B A B B A A B A B B B A A B B B B B B B B A B A B B A A B A B B A B A B A B B A A B B B A B
D1M28 A A A B B B B B A B B A A B B B B A B B A B A B B B A A B B A B A B A B B B B A A A A A A A A B A A B A A B B A A B A A B A A A A A A A B A B B A A A A A A B B B B A A B B B A A A A B B B B B A B B A B A B A A A B B B A B A A A B B A B B A B A B A A A A A B B B B B A B A A A B A A A A B B A A A A A A A B A A A A B B B B B A B A A B A A B B B B A A B A A A B A B B B B A A A B B A B B A B B B A B A B B B A B B A A A B A A B A A A B B B B B B A A B A A A B A B A A B B A A B A B A B A A B A A B A B A A B B A A B A B A B A A A B B A A A A B A B A A B B B B A B A A A B B A A A B B A B B B B B A A A
D2M84 A A B A B A A A A B B B A A A B B A A B A A B A B A B A B A A A A A A B B B A A B B B A B A B B B B A A B B B A A B A A A A A A B A A A B B A B B A B A A B A B B A B A A B B A A B A B A A B A B B A A B B B B B B B A A A A A A B B B A B B B B B B B A A A A A B B A A B B A A B A B A A A A A B B A B A A B B A A A A A B A B B A B A B B B B A A B A B B B B B B A A B A B A A B B A A B B B A B B B A B A A A B B A B B A A A A B A A A B B B B A A A B A A B B A B A B A A A A A A A B A B B B A A B B A B A B B A A A A B A B A A A A B A A A A A A B A A B A B B B B B A A A B A A A B B B B A A A A B B B B A
D3M191 B B A B A A B A B A A B A A A A A A A B B A B B A B A A B B A B B A B B B A A B B B A B A B A B A A B A A A A B B B B B B A A B B A B A B A B B B A B A B A A A B A A A B A A B A A A B B B B B A B A B B A A A A B B A A A A A B A B A B A A A B A A B B A A B A A B B B B A B B A B A A B A A A B A A B B B A A B B A A B B A A B A B A A B B A A A A A A A A A A A A B B B B B A B B A B B A B A B B B B A B B A B A A A B B A B B A A A B B A B A B A B A B B B A B B A B B B B B B B B B B A A B B B A A B A B A B A A B B B B A B B A A B B A B B A A A A A A A B A A A B A A B B A A A B A A A A A A A B A A B A
D5M177 A A A B B A B B A B B A B A B A A A A B B A A B A B A A B B B A A A B A A A A A A A A B A A B B B A B A A A B A A A A A A B B B B B B B B B B B A A A B B A B B B A A A B B B A B A A B A A B B B A A B B B B A A B A A B B B B B A A A A B B B B A B B B B A A B A B A A A B B A B A B B A A A B B A B B B B B A A A A A A B A B A A B A B A B B B B A B B A B B A A B A A B B B A B A B B B B B A B A B B A B B B A A A B A A A B A B A B B B A B A A A B B A B B B A A A B A A B A B A A B A B A A A A A A B A A A B B A A B A B A A B B A B B A A A A A B B A B A A A B A B B B A A B A B A A B B B A A B B A A A B
D3M145 A B A B A B B A A B A A A A B A A A B A A A A A A B B B B A B B A B B B A A B A A A A A A B B B B A A B B B A B B B B B A A A A B B B B B A B B A A B A B A B B B A B A A A B A B A B B A B A B A B B A B B B B B B A A A A A B B B A A B A A A A A B B B A A A B B B B A B A B B B B B A A B B A B B A A B B A B B A A B A B A A B B B B A A A B B B B A B A A B B A A B A A B B B B B B B B B A A A A A A A A A A B A B B A B B A A B A B B A A B B A A A B A B B B A B A B B A A A B B A B A A B B B B A B A A A B B B A A B A B B A A B A A B A B A A A B A B A A B B B A B A A A A B A B B B B A A A A B A B A B A
D2M118 B B B A B A A B A A A A B B B A B A B A B A A B A B B A B A B B A B A A A B A A B B A A A A A A A A B A B B B A A A B B B A B A B B A A B A B A B B A B A B A A B A B B B B B B A B A A A A A A B B B A B B B A B A B A B B B B A A B B A A A A A A B B B A A A A A B A B A A A A B B B A B A A A B A B A B A A B A B B B B B A B B A B A A A B A B B A A B B A A A B B A B B A A A B B A A B B B B B A A A A A B B B B B B A B B B A A A B B B B B B A B A B B A A B A A A A B A B A B A B A B B B A B B B B B B A B B B A A B B B B A B B B B A B B A A B B A B B A B B B B B A A A B B A A A B A A A B B A B B B B A
D3M177 A A A B A B B A B A A B A A A A A B A B B A B B A B B A B B B B A A B B B A B B A A A B A B B A A A B B A A A B A B B B A A A B B A A A B B A B B A B B B A A A B A A A A A B B A A A B B B B B A B A B B A B A A B A A A B A B B B B B B A A A B A A B B A A B A A B B B A A A B A B B A A B A A B B A B B B A A A B A A B A B A B A B A B B B A A B A A A A B A A A A B B B B A A A B A B B A A A B B A A A B B A B A B A A B A A A A B A A A A B A B A B B B B B A A B A B B A A B B B A B B A B B B B B B B B B B B A A B B A B A B A A A B A A B B A A A A A A A B B A A B B A A B A A B B B B B A A B A B B B B A
D1M25 A A B B B B A B B A A A A B B B A A B B A A B B A A A A B B A B A B A B B B B A A A A B A A A B A B B A B B B B A B A B B A A A A A A A B A B B A A B A A B A B B B A A A B B A A A A B B B A B A B B B B B B A A A B B B A A A A A B B A B B A B A B A A A B A A B B B B A B A A A B A A A A B B A B A A A B A A A B A A B B B B B B B A A B A A B B B B A A A A A A B A B B B B A A A B B A B B A B B B A B A B B B A B B A A A B B A A A A A B B A B B B A A B A A B B A B A A B B A A B A A A B A B B A A A A B A A B B B A B A B A B A A A B B A A A A A A B A A B B A B A B A B A B B A A B B B A B B B B B A A A
D4M44 A A A B A B B A A B A A B A A B B B A B B A A B A B B A A B A B A B A A B A A B A B A B B B A B A A B B B B B A B A A B B B B A A B A A B B A B A A A B B A A B A A A A A A A B A A B A B A B B B A A B B A B B B B A A A A A A B A B B A B A A A A B B B A A A B A B B B B A B B B A A B A A B B B B B B B B B B B A A B A B A A A A B A B A B B B B A A A A B B B A B A B A A B B B B B A A A A B A A B A B A A B A B B A A A A B B A B B A A A A B B B B A B A B A A A A B A B B B B B A A A A A B B A A A B A A B A B B A A B B B B B B B A A B B A A A B B A A A A A B A B B B B B B B B A B A B B A A A B A A B B
D1M157 A A B A B B B B B B A B B B A A A B B B A B A A A B A A A A A A A A B B B B B B B B B A B A B A A A B A B A B A B B B B A A A A A A B A B A B A A B A A B A B A B A B A B A B B B A B B A B A A B A A B B B A B B B A B A B A A B B A A A B A A A A A A A A A A A A A A A B A B A A A B B A A B A B B A A B B B A A A B A B B A A A B B B B B A A A A A A B B A A A B B B B B B B A B A B B B A A A A A A A A A B B A B B A B A A B A A B A B B A B B A B A A A B A A A B A A A B A A A A A A A A A A A A B A B A B A A A A A B A B A A B A A B A B B A B B A A A B B B A B A A A B A B B A B A A B A A A A B B B A A A
D2M69 A B B B B A A A A B B B A A A B B B A A A A B A B A A A B A A A A A A B B A A B B A B A B B A B B B A A B A B A A A A B A A A B B A B A B B A B A A B A B A A A B B A A A B A A A A A B B B A A B A B A B B B B B A B A A A B A A A B B B B A A A B B A A A A A A B B A A B A B A B A A A A A B A B A B B A B B B A A B B A B A A A B A B A B B B A A A B B A A B B B A A B A B B A B A A B B B B A A B B A A A A B B B A A B A B A A A A A B B B A B B A B B B A B B A B A A A A B A A A A A A B A A B A B B B B A B B A A A A B A A A A A B B A B A B B B B A A B B B B B A B A A A B B A B B A A A A A A B A A B A B
D1M192 A B B A A A B A A B B B A B A A B A B A B A A A A B B B A A A A A B B B A B B A B A B B B B A A B B A A B B B A B A B B B B A A A A B B B B B B B A A B A A B B A B A A B B A B B B A B A A A A A A A A B A A B A B A B A B B A B A A A A B A A A A B A A A A A B A A B A A A A A A A B A B B B A B B B A A B A B B A A A B A A A A B A A A B B A A A A B B A B B B B B A B A A A B A B B B B A A A B B B A A B B B B B A A A A B B A B A A B B A B B B A A B A B B A B B B B A A B B A A A A B B A A A A A A B B B A B A A B B B B B B A A A A A B B B A A A B A A B B A A B B A B A B A B A B A B B A B B B B A A B B
D4M145 A B A A B A B B A B A B A A B B A B A A B B A B B B B B A B A A B A B A A B B B A B A B A A A A A A A A B B A B B B B A B A B A B A A B A A B A B A A B B B B A A B B B A A B B A A A B A A B A A A B A B A B A B B B B B A B A B B B A A B A A A A A B B B B B A B B A B B A A A B B A A A B A B A A A A A A A B B B B A A A A A B B B A B B A A B A A A B B B A B A A A B B B B A B A B B A A A A B A A B A A B A A B A B A A A A A B A A B B A B A A A A B B A A B B B A B A B A B A B B B B A A A B B A A B A B A A B B B B B B A A A A B B B A A B A B B B A B B A B B B A A A B A B B B B B B A B A A A A A B B A
D1M160 A A B A B B B B B B A B B B A A A B B B A B A A A B A A A A A A A A B B A B B B B B B B B A B A A B B A B B A A B B B B A A A A A A B A B A B B A B B A B A B A B A B A B A B B B A B B B B A A B A A B B B A B B B A B A B A A B B A A A B A A A A A A A A A A A A A A A B A B A A A B B A A B A B B B A B B B A B A B A B B A A A B B B B B A A A A A A B B A A A B B A B B B A A B A B A B A A A B B A A A A B B A B B A B A A B B A B A B B A B B A B A A A B A A A A A A A B A A A A A A A A A A A A B A B A B A A A A A B B B A A B A A B A B B A B B A A A B B B A B A A A A A B B A B A A B A A A A B B B A A A
D3M196 B B A B A A B A A B A B A B B A B A A B B A A B A A B A B A B B B B B B B A A B B B A B A B B B A A A A A A A B A B B B B A A A B A A B B A B B B A B A B A A B B A A A B A A B A B A B A B B B B B A B B A B A A B B A A A B B B A B A B B A B B B B B B A A B A A B B A B B A B A B A A B B A A B A A B B A B A B B B B A B A A B B B A A B B A B A A B A B B A B A A B B A B A A B B A B B A A B B B A B B A B A B A A A B B B A B A A A B B A B B B A A A B B B B B A B B B A B B B A B B A B B B A B A A B B B B B A A A A B B A B B A B B A A A B A A B A A B A B A A B B A A B A A A A B B A A A A A A A A A A A
D3M10 A A B B B A A B A B A A A A B A B B B B B B A B A B A A B A A A B B A A B B B A A A A A A B B A B B A A A B B A A A A B A B B A B B B A A A A A A A B A A B A B A B B A A B B A A A B B A A A B A A B B B A B A B B B A A A B A A A B B A B B B B B A A B A A B A B A A A B A A A A A A A A B B B A B B A A A A B A A A B B A B A B B B A B B A A B B B A A A B B A B B A A A B B B B B B B B A A A A B B A B B A B B B A B A B A A B B A A B B B B B A A A B A A A A B A A B B B A B A A A B B B B B B A A B B B B B A A A A B B B B A A B B A B B B A B A B A B A A A B B A A A B A B B B B A B A A A A A A A B B A A
D1M17 A A B A A B A B B A B A A B B B A A B B A A B A A B A B B A B B A A A B B B B B A A A B B A A B A B B B B B B B A B A A B A A A B A A B B A B B A A B A A B B B B B A A A B B A B A A B B B A A A A B B B B B B A B B B B A A A A B B B A B B A B A A A A A B A A B A B B A A A A A B A B B A B B A B B A A B A B A A B B B B A B A B B B B B A A B A B B A A B A B A B A B B B B A B B B B A B B A B B B B B A B B B A A B B B A B B B A B B A B B A B B B A B B A A B B A A A A B B A B B B A B B A B B A A B A A A A B A B B A A B A B B A A B B A A A A A A B A A B B A B A A A A A B A A B B B B A B B B B B A A B
D1M89 A B B A A B A B B B B A B A B B B B A A A B B B A B A A A A A B B A A B A A A A B A B B A A B A A B B B A A B B A B B B A A B A A A A B B B A B A A B A B B B B A B A A A A B B A A B B B A A B B A B B A B A B B B B B A B A A A B A B A B A A A B A B A A A A B A B B B A B B B A B B A A B A A A A B B A B A B B A B B A B B B B B A B B B A B A A A B A B B A B A A B A A A A A B B A B A A B A A A A A B A B A B A A B B A A B B A A A B B B A B A A B B A B B B A B B B A B B A A B B B A A B A B A A A B A B B A B A B A A B A A B A B A A A B A A B A B A A B B A B B B B B A A A A B A B A B A A A A B A A A A
D1M193 A B B A A A B A A B B B A B A A B A B A B A A A A B B B A A A A A B B B A B B A B A B B B B A A B B A A B B B A B A B B B B A A A A B B B B B B B A A B A A B B A B A A B B A B B B A B A A A A A A A A B A A B A B A B A B B A B A A A A B A A A A B A A A A A B A A B A A A A A A A B A B B B A B B B A A B A B B A A A B A A A A B A A A B B A A A A B B A B B B B B A B A A A B A B B B B A A A B B B A A B B B B B A A A A B B A B A A B B A B B B A A B A B B A B B B B A A B B A A A A B B A A A A A A B B B A B A A B B B B B B A A A A A B B B A A A B A A B B A A B B A B A B A B A B A B B A B B B B A A B B
D3M140 A B A B A B A A A A A A A A A A B A B A A A B A B B B B B A B A A B B A A A B A A B A B B B A A B B B B A B A B B B B A A A A A B B A B B A B B A A B A B B B B B A B B A A B A B A B A A B B B A A B A B B B B B B A B A A B B B B A A A A B A A A B A B A A A B B B B B A A B B B B A B B B B A B B A A B B A B A A A B A B A A B B B B A A A B A A B A B A A B B A A B A B B B B B B B B B B A A A A B B A A B A B A B A B B B B A A A B B A A B B B B A B A B B B A B A B B A A A B B A B B B B B B B A A A B A B B A A A B B B B A A B A A B A A A A A B A B A B B A A A A A B A A B A B B B B A B A A B A B A B A
D5M148 A B A B A B B B A B A A B A B B B A A B A A B B A A B A B A B B A A A A A A A A B B B A A B A B B B A B B B A B A A B A A B A A B A A B A B A B A A A A B B B A B A A B B B B B B B B B B B B B A A B A B B A A B A A A B B A B A B B A B B B B B A A B A A A B B B A A B A B B A A A A A B A B A B B B A A A A A A B B B A B A B A B B B A B A A A B B B A A A B B A A A A A B B B A A B A A B B A A B A B A B B B A A B A A A B B A B A B B B A B A A B B B A B A B B B B B A B A A B B A B A B B A B A B A B B B A B A B B A A B A B A B A B A A B A B A A A A A A A B B A B B A A A A B A A B B B A A B B A A A B B
D5M19 B B A A B A A B B B A B B A A A A A A B A A B A A B B A B B B B A A B A B A B A B A A B B A A A B A A B A A A A A A A B A B B B A A B A B A A B B A A B A A B B A B B B B B A A A A A B B A B B A A B A B A B B B B A B A B A B B B B A B A A B B A A B B B B B B A B A A B B A A A B A B B A A B A A A A B B A B A B A A A B B B B B B B B A A B A A B B B B A A B A A A B A B B A A A B A B B B A A A A A A A A A A A A B B B B B A B A A B A A B A B A B B A B A B B B A A B A A B B A A B A A A B A B A A B A A A A B A A B B A A A A B A A A A A B A A A A B A A B A A B B B B B A A A A A B A B B B A A A B A A B
D2M109 B B B B A A A B A A B A A B B B B A B A B B A B A B B A B A B A B B A A A B A A B B A A B A A A B A A B B B B A A A A B B A A A B B A B A B B A B A A B B B A A B B A B A B B B B B A A A A A A A B A A B B B B B A B A B B A B B A B B B B A A A B B B B A A A A B B A B B A B A B A B A A A A A A B B B B A A B A B B B B B A B B B A B A A B A A A A A B B A A A B A A B B A A A B B A A B A B B A B B A B A B B B B B A A B B B A A A B B B B B B A A A B B A A B A B A A B B B A A A A B B A B B B B B B A B A A B B A A A B B B A A A B A A A B B A B B A B A A B B B B B B A A B B A A A A B A A B B A B B A B B
D4M50 A A A B A B B A A B A A B A A B B B A A B A A B A B B A A B A B A B A A B A A B A B A B B B A B A A B B B B B A B B A B B B B A A A A A B B A B A A A B B A A B A A A A A A A B A A B A B A B B B B A B B A B B B B A A A A A A B A B B A B A A B A B B A A A A B A B B B B A A B B A A B A A B B B B B B B B B B B B A B A B A A A A B A B A B B B B A A A A B A B A B B B A A B B B B B A A A A B A A B A B A A B A A A A A A A A B A B B A A B A A B B B A B A B A A A B B A A B B A B A A A B A B B B A A A B A B A B A A A B B B B B A B A A B B A A A B B A A B A B B B B B B B B B B B A B A B B A A B B A A B B
D2M30 A B A B B B A B A B B B A A A A B A A B A A B A A B B B A B A B B B A B A A B B A A A B A B B B B B A B A A B B B B A A B A B A A B B A B A A A A B B B B A B A A A A A B B B B A B A B B B A B B A A A A A B B B B B A A A B B A B B A B B B B B A A A A A A B A B A A B B A B A B A B A A A B A B A B A B A B B B B A A A A A B A A B B A B B B A A B B B B A A B B B B A A B B A A A B A A A A B B A A A A A B A B B B A B A B B A A A A B B B B A A A A B B A B A A B A B A B A A A B B B B B A B B A A B A B A B B A A A B B B A B A B B B A B B A B A A A B A A B B B B B A A A A B A A A A A A B B B A A B A B A
D2M18 A B A A B B A B A B B B A A A A B B A A B A A A A B B A A B B B A B B B B A A B A A A B A A B B B B A A B B A B A B A A A A B B A B A A A A A B A A B B B A A A A A A A B B A B A B B B B B A B A A A B A A B A B B B A B A B B A B A A A B B B A A A B A A B B A B A A A B A B A B A B A A A B A B A B B B A A B B A A A A B A B A A B B B B B A A A B B B B A B B A B A A A B B A A A B A A B A B B A A B A A A B B B B A B B B A B A A B B A B A A A B B B B A B A A B A B A B A A A B B B B B A A B B A A A B A B B A A A B A A A A B B B B B A B B B A A A B A A A B A A A A A A B A A B A A B A B B B A A A B B A
D1M55 A A B A A B A B A A B B B B B A B A B B A B B B B A A B A B A B B A A B B B A B B A A A A B B B B B A A A B B A A B A A A A B A A B A A B A B A B A A A A A B B B A A B B B B A A A A B B B A B A A A B A B B B A A B B B A B A A B B B B B A A B A B A A A A A A B B B B A B B B A B B A B A A A A B A B A B A B A A B A A B A B B A A B B A A A A B A B B A A A B A B B B A B B A A A B B B B B A A B B A A A B A A A B A A A A A B A B A A B A A A A A B B B A B B A B B B B A A A A A A B B A A A A A B A B A B A B A A B B A B B A B B A A A B A A A B A A B B B B A B B B B A A A A A A A A B B B B B B A A A A A
D5M27 A A A A B A A B A A A B B A A A A A A B A B B A A B B B B B B A A A B B B A B A A B A B B A A B B A A B A A A B A A B B A A A B A A B A A A A B B A A B A A B B A B B A B B A A B A A A B A B B A B B A B A B B B B A B A B A B B A B A B A A B B B A B B B B B A A B A A B B B A A B A B B A B B A A A A A B A B B B A A B A B B B A B B B A A B A A A B A B A A B A A A A A B B A A A B B B A B A A A A A A A A A A A A B A B B B A B A A B A A A A A A A B A B B A B B A A B A A B A B A A A A A B A B A B B A A A A B A A A A A B A A B A B B A A B B B A A B A B A A A B B B B B A A A A A B B B B B B A A B A A B
D2M33 A B A B B B A B A B B B A A B A B B A B A A A A A B B B A B A B A B A B A A B B A A A B B B A B B B A B A A B B B B A A B A A A A A B A B A A B B B B B B A B A A A A A B B B B A B A B B B A B B A A A A A B B B A B A A A B B A B B A B B A B A B A A A A A B A B A A B B A B A B A B A A A B A B A B A A A B B B B A A A A A A A B B B A B B B A A B B B B B A B B B A B A B B A A A B A A A B B B B A A A A A A B B B A B A B B A A A A B B A B B A A A B B A B A A B A B A B B A A B B B B B A B B A A B A B A B A A A A B B B A B A B B B B B B A B B B A B A A B B B B B A A A B B A A A A A A B B B A A A A B A
D2M123 B A B A B A A B B A A A A B A B B A B B B A A B B B B A B B B B A B B B A B B A B B B A A B A A A A B A B B A A B A A A B B B A A B A B B B B A B B A B A B A A B A A B B A A B A B A B A A A A B B B B A B B A B A B B B B B B A A A B A B A A A A B B B B A A B B B A B A B A A B B B A B A B A B A B B A B B B A B A B B B A A B A B A A A B A B B A A B B B B A B A B B A A A A B B A A B B B A B A A A B A B A A B A B A A A B A A A B A B A A B A B A A B A A A A A A B B B B A B B A A B B B A B B B A B A B B B B A A B B A B B B B B B B B B B A A B A B B A B B B B B B A A B B A B A B B A A B A A A A B A B
D5M74 B A A A A B B B B B B B A A A B B A A B A A B A B B B B B B B A A A A B B B A A B B B B A B A B B A B A A A A A A A A B B B B B B A B A B A A A A A B B A B A B A A B A A B A B A A A B A B A A B A A A A A A B A A A A A A B A A A A A B A B B A A B B B B B B A B A A A A A B B B A B B A A A B B B A B A A A A A B A A A B A A B B A B A A A B A B B B B A A A B B A B B B B A B A A B A A A A A A B B A A B B B B B B A A B B B A A B B A A B A B B B A B B B B A B B B A B B B B A B B A A A A B B B A A B B B A A A B A A A B B B A B B B A B B A A B B A A B B A B A A A B B B A A B B B B A B B B B B A A A B B
D4M46 A A A B A B B A A B A A B A A B B B A B B A A B A B B A A B A B A B A A B A A B A B A B B B A B A A B B B B B A B A A B B B B A A A A A B B A B A A A B B A A B A A A A A A A B A A B A B A B B B A A B B A B B B B A A A A A A B A B B A B A A B A B B A A A A B A B B B B A A B B A A B A A B B B B B B B B B B B B A B A B A A A A B A B A B B B B A A A A B B B A B A B A A B B B B B A A A A B A A B A B A A B A B A A A A A B B A B B A A A A A B B B A B A B A A A A B A A B B B B A A A B A B B A A A B B A B A B B A A B B B B B A B A A B B A A A B B A A A A A B A B B B B B B B B A B A B B A A B B A A B B
D1M120 B A A B B B A B A B B A B A A B A B B A A A A A A B B B B A A B B A A A B A B B B A A A B B A B B A A B A A B B A B A A A A B B B A A B A B B B A B B A B A B B A B A A B B A A B A A B A B B B B A B B B B A A B A B B A B A A A A B B B A B A A B A A A B A A A A B B B B B A A A B B B A A A A B A B A A B B B B B B A A B B B B B A B B B A A A A A B A B A B B B B A A A A B A A B B B A A B B A A A A B A B A B A B A A A A B B B B B A A B A A A A A B A B B A A A B B A B B A A B B A B A B A A B B B B A A A A B A A A A B A A B A A A A B B A A B A A A A A B B B B A B B B A B B B A B A B B A A A B A A A B
D2M91 B A B B B A A A A B B B A A A B B A A B B A B A A B B A B B A A A A A B B B A A B B B B B A B A A B A B B B B A A A A A A A A A B B A B A A A B B A B B A B A B A B B B B B B A A B A A B A A A B B A A B B B B B B B A B A B A A B B A B B B A B B B B A A A A B B B A B B B B A B A B A A A B A B B B B A A B B A B A A A B A B A A B A A B B B A A B A B A B B B B A B B A A A A B B A A B B B A B B B A B A A A B B A B A A B A A B A A A B B B B A A A B A A B B A A A A A B A A A A A B A B B B B B B B A B A B B A A A A B A B A A A A B A B A A A A B A B B B B B B B B A B A B A A B B B B B A A A A B B A B A
D1M126 B A B A A B A B B A B B A B A B A B B B B B B A A B B B B A A B B A A A A B B A B A A A B B A A B A A B A A B B A B A A A B A B B A A B A B A A A B B A B A B B A B A B A B A A B B A B A B B B B A B B B B A A A A A B B B A B B A B A B A A B B B B A B A A B A A B B B B B A B A B B B A A A A B A B A A B A B B B B A A B B B B B A A B B A A A A B A A A A A B B B A A A B A A A B B B A A B B A A A A B A B A B A A A A B A B B B B B A A B A A A A A B A B A A B A A B B B B A A B A A B A B A A A B B B A A A A B A A A A A A A B A A A A A B B B B A A A A A B B B A A B B A B A B B A B B B B B B A B B A A B
D3M18 B A B B A A A B A B A A A B B A A A B B B B A B A A A A A B A A B B A A A B B A A A A B B B B A B B A A A B B A A A A B A B B A B B B A A B A B B A B A A B A B A A A B A B B A A A B B A B A B B A B B B A B A B A A B A A A A B A B B A B B B B A A A B A A B A B A A A B A A B A A A A A A B A B B B A A A A A A A A B B B B A B B B B B A A A B B B B A B B B B A B A A A A B B A A B B B A A A A B B B B A A A A B A B A B A A B A A A B B B B B A A A B A A A A B A A B B B A B B A A B B A B B B A A B B B B A A B B A B B B B B B B B A B B B A B B B A A A B A B B A A A B A B B A A A B A B A B B A A B B A A
D5M55 B A A A A B A B B B B B A A A A B B A B B A B A B A B A B B B A A B B B A B B A B A A B A A A A B A B A A A A B B A A B B B B B A A A B A A A B B A B B A A A B A A B A A B A A B A A B B B B B B A A B A A B B B B A B A A A A B B B A B A A B A B A B A B B A B A B A A B A B A B B A A B B A A A B A B B B A B A B A A B B B A B A A B A A A A A A A B B A A A B A A B A A B A B A A B B B A A A A A A A B B B A B B A A B B B A A B B B B A A B B A B A B B A B A A A A B B B B B A B B A B A A A B B A A B A B A A A A A B B A B B A B B B B A A A B A A A B A A A A A A B B B B B A B B A A A A A A B A A A A A B
D1M195 A B B A A A B A B B B B A B A A B A B A B A A A A B B B A A A A A B B A A B B A B A B B B B A A B B A A B B B A B A B B B B A A A A B B B B B B B A A A A A B B A B A A B B A B B B A B A A A A A A A A B A A B A B A B A B B A B A A A A A A A A A B A A A A A B A A B A A A A A A A B A B B B A B B A A A B A B B A A A B A A A A B A A A B B A A A A B B A B B B B B A B A A A B A B B B B A A A B B B A A B B B B B A A A A B B A B A A A B A B B B A A B A B B A B B B B A A A B A A A A B B A A A A A A B B B A B A A B B B B B B B A A A A B B B A A A B A A A B A A B B A B A B A B A B A B B A B B B B A A B B
D2M190 A B B A A B A A A A B B B A A A B A B A A B B A B A B B B A B B A B A B A B A B A A A B B B A A B B B A A B B A A B A A A A A B A B B B B B A B B A A A A A B A A A B A B B A A B B A B A B A B B B A A B A B B B A B A B B B A A A B A B A A B B B B A A B A A A A B A B B B A A B B A A A A B B B B B B A B B B A A A A A B B A B B B B B A B B B B B A A B B B B A A B B B A A A A A A A B B A A B B B A B A B A A A B A B B A A A A A B A B B A B A B A B B B B B B A B B A A A A A A A A A A B A A B A A B A A B B B B B B A A A B A A A A A B A A A A B B B B A A B B B B A A A B B B A A A B A B B A A B B A B B
D2M144 B A B B B A A B B A A A A B A A B A A A B A A A A A B B B A B B A B B B B A B B B A B B A A A B A B A A A B B B A A A A B B A B B A B A A B A B B A A B A B B A B A B A B A B B A B B A B A A B A A A A B B B A A A B B A B B A B A A A A B A A A B B B B A B A A B A A B A B A A A B B A A B A B A A B B A B A B B B A A A B B A B B A A A A B B B A B A B B A A A A A A A B A A B A B A A B B B A B B B A B A A B A B A B A B A A A A B B A A A B B A B A B B B A A A B A A B B B A B B A B B B A A A B B A B A A A B B A A B B A B B B A B A B B A B A A B B A B A A B B B A B A A B B A A A B B A A B B A B A B A B
D4M32 A A A B B B B A A B A A B B A B A B A B A A A B A B B A A B A B A B A A B A A B B B A A B B A A A A B B A B A B B B A B A B A A B B B A B B A B A A A B B A A B B A A B A B A A A A A A B A B B B A A B A A B B B B A A A A A A B A B B A B A A B A B B B B A A A B A B B A A B B B A A A B A A B B B A B A B B B B B A A A A A A A A B A B A B B B B B A B A B A B A B A A A B B B B B A A B A A A A A B A B A A A A A B A A A A B A B A B B B B A B A B A A A A B B B B A A A B B B A B A A A A A B A B A A A A A A A B B B A B B B B B A B B B B B A A B B B B A B A A B A B B A B A A B B A B A A B A A A A B A A B
D5M60 B A A A A B A B B B B B A A A A B B A B A A B A B B B B B B B A A B B B A B B A B A B B A A A A B A B A A A A B B A A B B B B B A A A A A A A B B A B B A B A B A A A A A B A A B A A B B B B B B A A B A A A B B B A B A A A B A B B A B A A B A A A B A B B A B A B A A B A B B B B A A B A A A B B A B B B A B A B A B B B A B B A A B A A A B A A B B B A A A B A A B A B B A B A A B A B A A A A A B A B B B A B B A A B B B A A B B B B A A B B B B A B B A B A A B A B B B A B A B B A B A A B A B A B B A B A A A A A B B A B B A B B B B A A A B A A B B A A A B A A A B B B B A B B A A A A A B B A A A A A B
D4M90 A A A B A A A A A B B A B A A A B B A A A B A A B B B A B B A B A A A A B A B B A A A A A B A B B A B B B A B B B B A A B B A B B B B B A B B A B A A B A A A B B A B B A B A B A A B B B B B A B A B B A B B A A A A A A B B B B A B B A B A A A B B B B A B A A B B B A B A B A B A A B B B B A B B B A A B B A B B A A B B B A A B B B B A B A A A B A A B A A A A B B B B A A A B B B B A B B A B B B A A A A B A B A B B A B B B B A B B A A A B B A A B A B A B A A A B A A A B A A B A B B A B A A A B B A B A A B A A B A B B B A A B B B B B A A A B A A B A B A A A B B B B A A B B A B B B A B B A A B A B A
D2M36 A B A B B B A B A B B A A A A A A B B B A A A B A B B B A B A B A B A B A A A B A A B A A B B B B B A B A A B B B B A A B A A A A A B A B A A B B A A B A A A A B B A A B B B A A A A B B B A B B A A A A A B B B A B A A A B A A A B A A B A B A B A A A A A B A B A A B B B B A B A B A A A B A B A B A A A B B B B A A A A A B B B B B A B B A A A A B A B B A B B B A B A B B A A B B B A A B B B B A B A A A A B B B A A A B B A A A A B B B B B B A A B B A B B A B B B B A A A B B B B B B A A B A A B A B A B A A B A B B A A B A A B B B A B B B B B A B A A B B B B B A A A B B A A A A A A B B A A A B A B A
D1M26 A A B B B B B B A A A A A B B B A A B B A A A B B A A A B B A B A B A B B B B A A A A B A A A B A B B A B B B B A B A B B A A A A A A A B A B B A A B A A B A B B B A A A B B A A A A B B B A B A B B B B B B A A A B B B A A A A A B B A B B A B A B A A A B A A B B B B A B A A A B A A B A B B A B A A A B A A A B A A B B B B B B B A A B A A B B B B A A A A A A B A B B B B A A A B B A B B A B B B A B A B B B A B B A A A B B A A A A A B B A B B B A A B A A A B A B A A B B A A B A B A B A A B A A A A B B A B B B A B A B A B A A A B B A A A A A A B A A B B B B A B A A A B B A A B B B A B B B B B A A A
D3M57 B A A A A B B B A A B A A B A A B A B B B B A B B B A B B B A A B B B B B B B A A A A A B B A A B A B B A B B A B A A B A B B B A A B A A B B A A A A A B B B A A B A B B A B A A B A A B A A B A B B A B B B A B A B B A A A A A B B B B B A B B B B B B B A B A A A A B B B B B A A A A B A B A B B A B A A A B B B A B A A B A B A B A A A A B B B A B B B B B B A A A B A B B A A B A B A B A A B A B B B B B A A B B B A B A A A A A B B A A B B A B B A A B A A A A A B B A B B A A A B B A B B A A A B A A A A B A B B B A A B B B B B A B B A B A B B A A A B A A A B A A B A A B A B A A A A B A B B A B B A B
D5M166 A B A B B A A A A B B A B A B A A A A A B A A B B B A A B A A A A B B A A A A A B B A B A A B B B A B B A B A A A A A A A B A B B B B B B B B B A A A B B A B B B A A A B B B B B A B B A A B B A A B A B B B A B B A A B B B B B A B A A B A B B A B A B B A A B A B A B A A A A B A B B B A B B B B B B B A B A A A A B A B A B A B A B A A B B B B A B A A B B B A A A A B B B A A A B B A A B B A A A B B B A B A A B B A A A B A A B B B B A B A A B B B A B B B B A B B A B B B B A A B A B A A A A B A B B A A B A A A B A B A A B B A B A A B A B A A B A B B A A B A B B B A A B A B A A B B B A B B B A A A B
D1M134 A A A A B B A B B B A B A B B A A B B A B B A A A A A B A B A B A A A B B B B B B B A A B A B A B B A A A A A B A A A A A A B B A B A B A B A A B B B A A B A B B B A A B A A B B B A A A B A B A B A B B A A B B A A B B A A B B A A A B A A A A A A A A A A A A A B B A B A A A A B A B A A A B B B A A A B B B B B B A B B A B B B A A B B A A B A B A B A A B A B A A A A B B A A B B B B A A B A B A B B A A A B A B A A B A B B B B A B A B B B A B B A A B A A A B A A A B B A B B A A B A A A A A B B B A A B A A A A A A B A B B B A A A A B A B A A A A A A B A B B A A B B B A B B B B B A B B B A A B A A B
D3M167 A A A B A B B A A B A A A A A A A B A B A B B B A B B B A B B B A A B B B A A A A A A B A B B A A A B A A A A B A B B B A A A B B A A A A B A B B A B B B A A B B A A A A B B B A A A B B B A B A B A B B B B A A A B A A A A B B B A B A A A A B A B A A A A B B A B A B A B A B A B B A A B B A B A A B B B A B A B A B B A B B B A B A A B B A A B A A A A B A A A A B B A B A B A B A B B B A A B B B B B A A A A A B B A B A A A A B A B A A B A B A B A B B A A B B A B B A A B B A A B A A B B B B A B B B B B B A A B B A B A B A A A B A A A B A A A A A B A B B A A B A A A A A A A A A B A B A B A B B B A A
D2M15 A B B A B B A B A A A B A A B A B B A A B A A A A B B A A B B B A B B B B A A B A A A B A A B B B B B A B A A B A B B A A A B B A B A A A A A B A A B B B A A A A A A A B B A B A B B B B B A B B A B B A A B A B B B A B A A B A B A A A B B B A A A B A A B B A B A B A B A B A B A B A A A B A B A B B B A A A B A A B A B A B A A B B B B B A A B B B B B A B B A B A A A B B A A A B A A B A B B A A A A B A B B B B A B B B A B A A B B A B A A A B B B B A B A A B A B A B A A A B B B B B A A B B A A A B A B B A B A B A A A A B B B B B A B B B A A A B A B A A A A A A B A B A A B A A B A B B B A A A B B A
D2M39 A B A B B B A B A B B A A A A A A B B B A A B B A B B B A B A B A B A B B A B B A A B A A B A B B B A B A A B A B B A A B A A A A B B A B A A B B A A B A A A B B B A A B A B A A A A B B B A B B A A B B B B B B A B A A A B A A A A A A B A A A B A A A A A B A B A A B B B B A B A B A A A B A B A B A A A B B B B A A A A A B B B B B A B B A A A A B A B B A B B B A B A B B A A B B B A A B B B B A B A B A A B B B A A A B B A A A A B B B B B B A A B A A B B A A B B A A B A B B B B B B A A B A A B A B A B A A B A A B A A B A A B B B B A B B B B A B A B B B B B B A A A B B A A B A A A B A A A A B A B A
D3M16 B A B B A A A B A B A A A B B A A A B B B B A B A A A A B B A A B B A A B B B A A A A B B B B A B B A A A B B A A A A B A B B A B B B A A B A B B A B A A B A B A A A B A B B A A A B B A B A B B A B B B A B A B A B A A A A A A A B B A B B B B A A A B A A B A B A A A B A A B A B A A A B B B B A B A A A A A A A A B B B B A B B B B B A A A B B B B A B B B B A B A A A A B B A A B B B A A A A B B A B A A A A B A B A B A A B A A A B B B B B A A A B A A A A B A A B B B A B A A A B B A B B B A A B B B B B A B B A B B B B B B B B A B B B A B B A A A A B A B B A A A B A B B A A A B A B A B B A A B B A A
D5M162 A B A B B A B A A B A A B B A B A A A A B A A B B A A A B A A A A B B A A A A B B B A A A A A B B B B A B B A B A A A A B B A B B B B B A B B B A A A B B B B B B A A A B B B B B A B B A A B B B A B A B B B A B A A A B B B B A A B A A B A B B A B A B B A A B A B A B A A B A B A B B B A B B B B B B A A B A A A A B A B A B A B B B A A A B B A A B A A B B B A A A A B B B A A A B B A A B B A A A B B B A B A A A A A A A B B A A B B B B B A B B B A A B A B B B B B A B B B B A B B A B A A A A B A B B A A B A A A B A B A A B B A B A A B A B A A B A B B A A B A B B A A A B A A A A B B B A B B B B A A B
D3M29 B A A B B B A B A B A A B B B A B A B B B B B B A A A A B B A A B A B A B B B A A A A A A B A A B B B B A B B A A B A B A B B A A A B B A B B A A A A A A B A B A A A A A A B B B A B B A B A B B B B A B A B A B B A B A A A A A A B A B B B B B B A A B B A B A A A A A B B B A A B A A B A B B B B B A A A A A B A A B B B B B A B B B B A A A B A B B A B B B A A B B A B B B B B A B B A A A A A B B B A A B A A B A B A A A A B A A A B B B B B A A A A A B A A A A A B B A A B A A A A B A A B A B A B A B B B A A B B B A B A B B B B A B B A A B B B A A A B A B B B A A A A B B A A B B A A B A B B A B B A B
D5M1 A B B B B A B B B B A A A A A A B B A B A A A A B A A B A A A A B A A A B A B A A B A B B B A A A A A A A B B A A B B B A A B B B B B B B B A B A A A B A B B B A B A B B B A A A A A B B A B B A A B A B B A B B B A B A B B A B B B A B A A B A A B A B B B A A A B A B B B B B A A B A B A A B B A B A B B A B B B A B A A B B B B A B B A B B A A A A B A B A B A A A B A A B B A A A A B A B B B A B A B B B B B A A A B B B A A A B A B B A A A B B A B A B B B B A B B B A A B B B A A A A A B A B B A A B B A B B B A A B A A B A B A A A B A B A B B A B A A A B A A A B B B A A A B A A B A B B B B B B A A A
D3M61 B A A A A B B B A A B A A B B B B A B A B A A A B B A B B B A A B B B B B B A A A A A A B B A A A A B B A B A A B A A B A B A B A A B B A B B A B B A A B B A A A B A B B B B A A B B A B B A A B B B A B B B A B B B B A A A A A B B B B B A B B B B B B B A B A A A A B B B B B A A B A A A B A A B A B A B A B B B A B A A B A B A B A A A A B B B A B B B B B B A A A B B A B A A A B B A B A A B B B A B A B A A B B B A B A A A A A B B A A B B A B B A A B A A A A A B B A A B A A A B B A B B A A A B B A A A B A B B B A A A B B B B A B B A B A B B B A A B A A A B A A B A A B A A A A A B B A B B A B B B B
D5M143 A B A B A A B B A B A A B A B A B A A A A B B B A A B B B A B B A A A A B A A B B A A A A B A B B B A B B A A A A B B B B B A A A A A B A B A B B A A A B A A A B A A B B B B B B A B B A B B B A A B A B B A A B A A A B A A B A B B A A B B B B B A A A A A A B B A A B A B B A B A B A A A B A B A B A B A A A A B A B A B A B A B A B A B A A A B A B A A A A B B A A A A B A B A A B B B B B A A B A B A B B B B A B A A A B B A B A B A B A B B A B B B A B B B B B A B B B A A B B A B A B A A B A B A B B B A B A B B A A B A B A B A B A A B A B A A A A A A A B B A B B A A A A A A A B B B A A B B A B A B B
D4M162 A B A A B B B B A B A A A A A B B B A A A B A B B B B B A B A A B A A B A A A B A B B B B A A A A A B A B A A B B B B A A A B A B A B A B A B B B A A B B A A A A A B A B B B B A A A B B A A B A A A B B B B A B B A B B A A A A B B B A B A A B B B A B B B B A A B B A B A B B A B B A B B A A A B B B A B A B B B B B A A A A B B B B A B A A B B A A B A B A B A B A B A B B A A A B A A B A A B A A B A B B B A B B B A B A B B B A A A B B B B A A A A A B A B B B A B A A A B A A A B B A A A B A A A A A B A A B B A A B B A A B A B B B B A A A B B B A B B B A B A B A A B B B B A B A A A B B A B B A A A A
D5M133 A B A B A A B B A B A B B B B A B A A B A B B B A A B A A A B B A A A A A A A B B A A A B B B B A B A B B A A A A B B B B B A A A A A B A B B B B A A A B A A A B B B B B A B B A A A B A B B B A A A A B B A A B A B A B A A B A B B A A B B B B B A A A A A A B B A A B A A B A A B A A A B A B B A A A B A A A A B A B B B A B A A A B A B B A A B A B A A A A B B A A A A B B B B B A B B B B B A B B A A B B B B A B A A A B B A B B B A B A B A A A B B A A A A B B A B B B A A B B A B A B B A B A B A B B B B B A A B A A B A B A B A B A B B A A B A A A A A A B B B B B A A A B B A B B B B A B A B A A A B B
D3M152 A B A B A B A A A B B B A A A A A A A B A A B A A B B B A B B B A B B B A A B A A A A A A B B B B A A B A A A A B B B B A B A A B A A B B A A B A A B A B A B B B A B A B A B A A A B B A B A B A A B B B A B B B A A A A A A B B B A B B A A A A B B B B A A A B B B B A B A B B A B B B A B B A B B A B B A A B A A A B A A A A B B B B A B B B B B B A B A A B B A B B B A B B B B B B B A A A A A A A A B A A A A A B B A B B A B A A B B A A B B A B A B A B B B B B A B B A A A B B A B A A B B B B A B A B A B B B A A B B B A B A B A A B B B B A A B A B B A B B B A B A A A A B B B B B B A B A B B B B A A A
D4M4 B A B B A B A A A B A A B A A B A A B A A A B B A B B B A B A B A B A B A B A A A A B A A B A A A A A B B B B B A B A A B B A A B B B A A A B B B B A A B A A A B B A B A B B B A B B B A A B B B A A A A B A A A B B B A A A A B B A B A B B A A B A B A A B A A A A B B A A B B A A A A A A B A B B B B A B B A A A B A A A A A A A A B B A B A B B B A A B B B B A B B A A A B B B B B B B B A A A B A B B A A A B A B B B B B B B A A A A B A A A B A B B B B B B A B A A A A A A B B A A A A A A B B A B A A A A A A B B B B B B B B A B B A B A B A B A A B A B B A A A A A B B B A B B A A B A B A A B A B A A A
D1M123 B A B B A B A B B B B B A A B B A B B B B B B A B B B B B A A B B A A A B B B B B A A A B B A B B A A B A B B B A A A A A A A B B A A B A B A A A B B A A A B B A B A B A B A A B B A B A B B B B A B B B A A B B A B B B B A B A A B A B A A A B B B A B A A B A A B B B B B A B A B B B A A A A B A B A A B A B B B B A A B B B B B A A B B A A A A B A A A A A B B B A A A B A A A B B B A A B B A A A A B A B A B A A A A A A B B B B B A A B A A A A A B A B A A B A A B B B B A A B A A B A B A A B B B B A A A A B A A A A B A A B A A A A A B B A B A A A A A B B B A A B B B B A B B B B B B B B A A B A A A B
D4M19 A A A B A B A A A B A A B B A B A A A B A A A B A B A B A B A B A B A B A A A B A A B A B B A A A A B B A B A B B B A B B B A B A B B A B B B B B B A B B A A A B A A A A B A B B A A B A A B B B A A B A A A B A B B A B A A A B A A A A B A B A B A B B A A A A A A B B A B B B A A A A B A B A B B A A A B B A A A B A A B A A A A A B B A B A B B B A A A B B B A B A A A A A B B B B B B B B A A B A B B A A A B B B A B B B B A B B B B B B A B A B B B A B B B A B A A A B B A B B A A A A A A B B A B A A A A A B B B B B B B B A B B B A B A B B B B A B A B B A A A A B B B B B B B B B B A B A A B A B A A B
D4M69 A A A B A A B B A B A A B A A A B B A B B B B A B B B B B A B A A B A A A B A B A A A B B A A B A A B B A B A A B B B A A B B B B B B A B B B A A A A A B A A B B A B A B A B A A A B A B B B A A B A B A B B A A B A A A A A A B A B A A B B B B B A B B A B A A B B A A B A B A A A A A B B B A B B B B A A B B B B A A B A A B A A A A A A A B B A B B A A B A B B B B B A A B B A A B B A A A A B B B A B A B B A B B B B A B A B A A B B A B B A B A A B A A B B A A A A B A B B B B B A A B A B A A B A A A B A A B A A B A B B B A A B B B A A B A A A A A B A A B B A B A B A A A B B B A A B A B A B B A A B A
D2M77 A A B B B A A A A B B B A A A B B B A A A A B A B A B A B B A A A A A B B A A B B A B B B A A B B A A A B A B B A B A A A A A A B A A A B B B B A A B A B B A B A A A A A B A A A A A B A B B A B B A A B B B B B B B A A A B A A B B B B B A B A A A B A A A A A B B A B B A A A B A A A A A B A B B A B A B B B B A A A B B A B B B B A B B A B A A A A A A A B A B A A B B B B A B A A B A A B A B B B A A A A B A B A B B A B A A A A A B B B B B B A A A A A B B A B A B A B B A A A A A A B A A A A B B A B A B B A A A B B A A A A A B B A A A B A A B A A B A B B B A B A A A B A A A B A A B A A B B A B B A B
D1M94 A A A A A B A B B A B A B A B B A B A A B A B B A B B A A A A B B A A A A A A A B A B B A A B A A B A B A A B B A B B A A A B B B A A B B A B B A B B A A B B B A B A B A A A B B A B B A B A B B A B B B B A B B B B B B B A A A B A B A B A A A B A B A A A A B A A B B B B A A A B B A A B A B A A B A A B B B B B B B B B B B B B A B B B A A A A A B A B A A A A B A A A A A A B B A B A A B B B A A A B A B B B A B B B A A B B A A B B B B A A A B A B A B B B A B B B A B B A A B B B A A B B B A A A A A B A A B A A B A B A B B B B A A A B A A B A A A A B A A B B B B A B A A A A A B B B A A A A B A A A A
D1M21 A A B A A B A B B A B A A B B B A A B B A A B A A A A A B A B B A A A B B B B B A A A B B A A B A B B B B B B B A B A A B A A A B A A B B A B B A A B A A B B B B B A A A B B A B A A B B B A A A A B B B B B B A B B B B A A A A B B B A B B A B A A A A A B A A B A B B A A A A A B B B B A B B A B B A A B A B A B B B B B A B A B B B B B A A B A B B A A B A B A B A B B B B A B B B B A B B A B B B B B A B B B A A B B A A B B B A B B A B B A B B B A B B A A B B A B A A B B A B B B A B B A B B A A B A A A A B B B B A A B B B B A A B B A A A A A A B A A B A A B A B A A A B A A B B B B A B B B B B A B A
D1M173 A A A A A A B A B B B B A A A A B A B A B B A B A B A B A A A A A B B A A B B B B A B A B B A A A B B A B B A A B A B A A B A A A A B A B A B B A A A B B A B B B B A A B A B B B A A B A B A A B A A A B A A B A A A B A A B A B B A A A B B A A A A A A A A A A A A B A B A A A B B A A A B B A B B B A B A A A B A B A A B A A B B B B A B B A A A A B B B A B A B B A B A A A B A B B A B A A A B B A A A B B B A B A A B A A B B A A B B A B A B B B A B A B B B B A B A A B A A B A A A B A A A B A A A B B B A B A B A B B A B A B A A A A B B B A A A B A B B B A B A A A A A B A A B B A B A A A B B B B A B B
D1M199 A A B A A A B A B B B B A A A B B A B A B A A A A B B A A A A A A B B A A B B A B A A B B A A A A B A A B B B A B A B B B A A A A B A B B B B B B A A A A B B B A B A A B A A B B B A B A A A A B A A A B A A B A A A B A B B A B A A A A B A B A A B A A A A A B A A B A B A A A A A B A B B B A B B A A A B A B B A A A A A A A A B A A A A B A A B A B B A B B B B B A B A A A B A B B B B A A A B B A A A B B B A B B A A A B B A B A A B B A B B B A A B A B B A B B B B A A A B A A B A B A B A A A A B B B B A B A B B B B A B B B B A A A B B B A A A B A A A B A A B B B B A B A B A B A B B A B B B B A A B B
D1M38 A A A A B A B B A B B B A B B A B B B B A B A B B B A A B B A A B B A B B B B A B A A A A A B B A B A A A B B A A B A A A B A B A A A A B A B A A A A A A A B B A B A A B B B A A A B B B B A A A A B A B B B B A B B B B B B A A A B B B B A A B A A A A A A A B B B B B A B A B A A A A B A B A A A B A A A A B A A B A B B B A B A B A A B A A A A B B A A B A A A B B B B B B A A A B B A B B A A B B A B A B B B A B A A A B B A A B A A A A A A B B A B A B A A A B B B A A B B A B B A B A B A A B A A B A B A A A B B A A A B A B A A A B A A A A A B A B B A B B B B A B A A A B A A A A B A B B B B B A A A A
D4M188 A B B A A A B B A B A A A A A B A B A B A B B A A B B A B B B A A A A B B B A B A A A B B B B A A A A B B A A A A B A A A A A A A A B B B B A A B A B A B A B A A A B A B B B A B B A A A B A B A A A A B A B B B B A B A B A A A B A B A A B B B B B B A A B A B A A B A B B A B A A A A A A A A A A A B A B A B B A A B A A A B B B B B A B A A A A A B B B B A B B B A B A A B B A A B B B A A B B B A B A B B A A B A B B B B A B B A B B B B A A A A B B A B A B A A B A B B B A B A B A A A A B B B A A A A B A A B B B A B B B B B A A B B B A A A A B B B A B B A B B A A A B B B B A A B A B A A A B B A A A A
D1M52 A A B A A B A B A A B B A B B A B A B B A B A B B A A A A B A B B A A B A B A B B A A A A B B B B B A A A B B A A B A A A A A A A A A A B A B A B A A A A A B B B A A B B B B A A A A B B B A B A A B B A B B B A A B B B A B A A B A B B B A A B A B A A A A A A B B B B A B B B A B A A B A A A A A A A A B A B A A B A B B A B B A A B B A A A A A A B B A B A B A B B B A B B A A A B B B B B A A B B A A A B A B A B A A A A A B A B A A B A A A A A A B B A B B B B B B A A A A A A A B B A A A A A B A B A B A B A B B A B B B A B B A A A B A A A B A A B B B B A B B B B A A A A A A A A B B B B B B A A A A A
D5M183 A A A A B A B B A B B B B A B A A A B B B A B A A A A B B B B A A A A A A B A A A A A B A A B B B B B B A B B A A A A A A B B B A B A B A B B B A A A B B A B B B A A A A B B A B A A A A A B B B A A B B A B A A B A A B B A B B A A A B B B B A A B A B B A A A A B A A A A B A B A B B A A B B B A B A B B A A A B A A A B A B A A B B B A B B A B A A B B A A B A B A A B B B A B A A B A A B A A A B B A B B B A B A B A A B B A B B B A B A B A B A B B A B A B A A A B A A A A B B B B A A A A A A B B B B A A B B A B A A A A B B B B B B A A A A B B A A B A A A B A B B B A A B B B B A B A B A A B B A A B B
D4M51 A A A B A B B A A B A A B A A B B B A A B A A A A B B A A B A B A B A A B A A B A B A A B B A B A A B B B B B A B B A A B B A A A A B A B A A B A A A B B A A B A A A A A A B B A A B B A A B B B B A B B A B B B B A A A A B A B A B A A B A A B A B B A A B A A A A B B B A A B B A A B A A B A A B B B A B B B B B B B A B A A A A B B B A B B B A A A A A B A B A A B B A A B B B B B A A A A A A B B A B A B B A A A A A B B B B A B B A A B A A A B B A B B B A A A B B A A A B A B A A A B A B B A A A A B A B A A A A A B B A B B A B A B B B A B A B B A B B B B B A B B B B B A B B A B A B B A A B B A A B B
D1M153 A A A A B B B B A B A B B B A A A A B A A B A A A B A B A A A B A A B A B B B B B B B B B B B B A A B A B A B A B B B B A A A A A B A B B B B A A B A A B B A A B A B A B A B B B A B B A B A B A A B B B B B B B A A B A B A A B A A A A B A A A A B A A A A A A A A B A A A B A A A A B A A A A B B A A A B B B A B A A B B B B B B A B A B A A A A A A B B A A A B B B B B B B A B A B B B A A A B A A A B A B B A B B A A A A B A A B A B B B B B A B A A A B B A A B A A A A A A A A A B A A A A A A B A B A B A A A A A B A B A A B A A B A B B A B B A B A B B B A B A A A B B B A B B A B B A A A A B B A A A A
D4M21 A A A B A B A A A B A A B B A B A B A B A A A B A B A B B B A B A B A B A B A B A A B A B A A A A A B B A B A B B B A B B B A B A B B A B B B B B B A B B A A A B A A A A B A B B A A B A A B B B A A B A A A B A B B A B A A A B A A A A B A B A B A B B A A A A B A B A A B B B A A A A B A B A B B B A A B B A A A B A A B A A A A A B B A A A B B B A A A B B B A B A A A A A B B B B B B B B A A B A B B A A A B B B A B B B B A B B B B B B A B A B B B A B B B A B A A A B B A B B A A A A A A B B A B A A A A A B B B B B B B B A B B A A B A B B B B A B A B B A A A A B B B B B B B B B B A B A A B A B A A B
D2M146 B A B B B A A B B A A A A A A A B A A A B A A A A A B B B A B B A B B B B A B B B A B B A A A B A B A A A B B B A A A A B B A B B A B A A B A B B A A B A B B A B A B A B A B B A B B A B A A B A A A A B B B A A A B B A B B A B A A A A B A A A B B B B A B A A B A A B A B A A A B B A A B A B A A B B A B A B B B A A A B B A B B A B A A B B B A B A B B A A A A A A A B A A B A B A B B B B A B B B A B A A B A B A B A B A A A A B B A A A B B A B A B B B A A A B A A B B B A B B A B B B A A A B B A B A A A B B A A B B A B B B A B A B B A B A A B B A B A A B B B A B A A B B A A A B B A A B B A B A B A B
D3M60 B A A A A B B B A A B A A B B B B A B B B B A A B B A B B B A A B B B B B B B A A A B A B B A A B A B B A B B A B A A B A B B B A A B A A B B A B B A A B B A A B B A B B A B A A B A A B B A A A B B A B B B A B A B B A A A A A B B B B B A B A B B B B B A B A A A A B B B B B A A A A B A B A B B A B A B A B B B A B A A B A B A B A A A A A B B A B B B B B B A A A B A B B A A B A B A B A A B B B B B B B A A B B B A B A A A A A B B A A B B A B B A A B A A A A A B B A A A A A A B B A B B A A A B B A A A B A B B A A A B B B B B A B B A B A B B A A A B A A A B A A B A A B A A A A A B B A B B A B B B B
D5M134 A B A B A A B B A B A B B B B A B A A B A B B B A A B A A A B B A A A A A A A B B A A A B B B B B B A B B A A A A B B B A B A A A A A B A B B B B A A A B A A A B B B B B A B B A A B B A B B B A A A A B B A A B A B A B A A B A B B A A B B B B B A A A A A A B B A A B A A B A A B A A A B A B B A A A B A A A A B A B B B A B A A A B A B B A A B A B A A A A B B A A A A B B B B A A B B B B B A B B A A B B B B A B A A A B B A B B B A B A B A A A B B A A A A B B A B B B A A B B A B A B B A B A B A B B B B B A A B A A B A B A B A B A B B A A B A A A A A A B B B B B A A A B B A A B B B A B A B A A A B B
D3M150 A B A B A B A A A B B B A A A A A A B B A A B A A B B B A B B B A B B B A A B A A A A A A B B B B A A B A A A A B B B B A B A A B B A B B A A B A A B A B A B B B A B A B A B A A A B B A B A B A B B B B A B B B B A A A A A B B B A A B A A A A B B B B A A A B B B B A B A B B A B B B A B B A B B A B B A A B A A A B A A A A B B B B A B B B B B B A B A A B B A B B B A B B B B B B B A B A A A A A A B A A A A A B B A B B A B A A B B A A B B A B A B A B B B B B A B B A A A B B A B A A B B B B A B A B A B B B A A B B B A B A B A A B B B A A B B A B B A B B B A B A A A A B B B B B B A B A B B B B A A A
D1M138 A A A A B B A B B B A B A B B A A B B A B B A A A B A B A B A A A A A B B B B B B B B A B A B A B B B A B A A B A B A B A A B B A A A B A B A B A B B A B B A B B B A A B A B B B B B A A B A B B B A B B A B B B A A B B A A B B A A A B A A A A A A A A A A A A A B B A B A B A A B A B A B A B B B A A B B B B A B B A B B A B B B A B B B B A B A B A B A A B A B A A A A B B A A B B B B A A B A A A A A A A A B A B A A B A B B B B A B A B B B A B B A A B A A A B A B A B B A B A A A B A A A A A A A B A A B A A A A A A B A B B B A A A A B A B A A A A A A B A B B A A A B B A B B B A B A B B B A B A A A B
D2M99 B A B B A B A B A A B B A B B B B A A A B B A A A A B A B A B A A A A B B B A A B B A B B A B A B A B B B B B A A A A B B A A A B B A B A A B A B A A B A B A A B A A B A B B B A B A A B A A A A A A B B B B B B B B A B B A A A B B A B B A A A B B B A A A B B B B B B A A B A B A A A B A B A B B B B B A A B A B B A A A A B A B A B A A B A A A A B B A B A B B A B B B A A A B B A A A A B B B B B A B B A A B B A A A B B B A B A B B B B B B A A A B A A B B A B A A B B B A A A A B B B B B B A B B A B A A B B A A A B A B A A A A A A B B B A B B A B A A B A B B B B B A B B A B B B B A A B A B B B A B A
D4M55 A A A B B B B A A B A A B A A B B B A A B B B A B B B A A A B A A B A A A A A B A B A A B B A B A A B B B B B A B B A A A B A A A B B A B B A A A A A A B A A B B A A A B A B A A A B B A B B B A B A B B A B B B B A B A A B A B A A A A B B A B A A B A A B A A B A A B B A B B B B A B A A B A A A B B A B B B B B B A A A A A A A B B B A B B A A A A A A B B B A A B B A A B B A B B B A A A A A B A B B A B B A A B A B A B B B A A A B A B B A A A B A B B B A A A A B A A B B A B A A A A B B B A B A B A B B A B A A B A B B B A A B B B B B A B A B B A B B B B B A B B B B B B B B A B A B B A B B B A A B B
D4M80 A B A B A A B B A A B A B A A A B B A B A B B A B A B B B A A A A B A A A B B B A A B B A B A B A A B B B B B B B B B B A B B B B B B A B B B B A A A A A A A B B A B B A B B B A A B A B B B A B A B B A B B A A B A A A B B A B A B A A B B B B B B B B A B A A B B A A B A B A B A A B B B B A B B B A A A B A B B A A A B A A A A B A B A B B B A B A A B A A B B B B A B B B B A B B B A B A A B B A A B A A B A B B B B B B A B A A B B A A A A B A B B A B B B A A A A A A B B B A B A A B A B A B A A A A B A A B A A B B B B B A A B B B B B A A A A A A B A A A B A B A A B A A B B B B A A A B A B A B A B B
D3M134 A B A B A B B B A A A A A A A B B A B A B A B A B B B B A A A B A B A B A B B A A B A B B B A A B B A B A B A B A A A B A A A A B A A B A B B A A A B A B A B A B B A A B A B A B A B A A B B B A B B A B B B B B B A A B A B B B B A A A B B A A A B B B A B A B B B B B B A B B B B A B B B B A B B A B A B A B A A A B A A A A B B B B A A A B B A B A B B A B B A A B A A B B B A B B B B B A A A A B B A A B A A A B B B B B B A A A B B A A A B B B A B A B B B B B A B B A A B B B A B B B A B B B A B A B A B B B B A B A A B A A B A A B A A B A A B A A A A A A A A A A B B A B A B A B B A B A A B A B A B A
D1M51 A A B A A B A B A A B B A B B A B A B B B B A B B A A A A B A B B A A B A B A B B A A A A B B B B B A A A B B A A B A A A A A A A A A A B A B A B A A A A A B B A A A B B B B A A A A B B B A B A A B B A B B B A A B B B A B A A B A B B B A A B A B A A A A A A B B B B A B B B A B A A B A A A A A A A A B A B A A B A B B A B B A A B B A A A A A A B A A A A A A B B B A B B A A A B B B B B A A B B A A A B A B A B A A A A A B A B A A B A A A A A A B B A B B A B B B A A A A A A A B B A A B A A B A B A B A B A B B A B B B A B B A A A B A A A B A A B B B B A B B B B A A A A A A A A B B B B B B A A A A A
D4M171 A B A A B B B B A B A A A A A B B B A A B B A B A B B B A B B A B A A B A A A B A B B B A A A A A A B A B A A B B B A A A A B A A B B B B A B B B B A B B A A A A A B A A B B A B A A B B A B B A A A B B A A B B B A B B A A A A B B B A A A A B B B B A A B B B B B B A B A A B B B B A B B B A A B B B A B B B B B B B A A A B B B B B B B A A B B A A B A B A B A B A B A B B A A A B B B A A A B A A B A B B B A B B B B B A A B B A A A B B B B B A A B A B A B B B A B A A A B A A B B A A A A B A A A A A B A A B B A A B B A A B A B B B B A A A B B B A B B B A B A B B A B B B B A B A A A B A B B B A A A A
D3M169 A A A B A B B A A B A A A A A A A B A B A B B B A B B B A B B B A A B B B A A A A A A B A B B A A A B B A A A B A B B B A B A B B A A A A B A B B A B B B A A B B A A A A B B B A A A B B B A B A B A B B B B A A A B A A A A B B B A B A A A A B A B A A A A B A A B A B A B A B A B B A A B B A B A A B B B A B A B A B B A B B B A B A A B B A A B A A A A B A A A A B B A B A B A B A B B B A A B B B B B A A A A A B B A B A A A A B A A A A B A B A B A B B A A B B A B B A A B B A A B A A B B B B A B B B B B B A A B B A B A B A A A B A A A B A A A A A B A B B A A B A A A A A A A A A B A B A B A B B B A A
D3M128 A B A B A B B B A A B A A A A B B B B A B A B A B B B B A B B B A A A B B A B A A B A B B B B B B A B B B B B B A B A B A A B A B B A B B B B A A B B A B A B B B B A A B A A B B B B B B B A B B B A A B B A B B B A A B B B B B A A A A B B A A A B B B A B A B B B A B B A B A B A A A B B A B A B A B A A A A A A B B A B A A B B B B A A A B B A B A B B A A A B A B A A B A B A B B B B A A A A A B B A A B A B A B B A B A A B A A B B A B A A B A A B A B B B A B A B A A A B B B A A A B A A B B A A A B A B B B B A A A B B A A B B A B A A A A A B A A A B B B A A A A B A B B A B A A B A B A B B A B B B B
D5M198 B A A B A A B A B A B A B B A B B A A B A A B B B B B B B B A B B A B A A B A B A B A B B A B B B A B B A A B A A A A B A B B A A B B B B B B B A B A B A A B B B A A A A B A A A A A A A A A B B A A B B B B B B B A B B B B B B A A A A A B B A B A B A A A A A A A A A B B A A B A B B A A B B B A B A B A B A B B A A A B B B B A A A A A A A A B B A B B A B A A B A A A A B A B A A B A A A B A B A B A A A B A B A B A B A B B B B B A A A B A B A B B B B A B B B A B B A B A B A B A A B A A B A A A A B A A A B A A A A A A A B B B B B A A B A B B B A B A B A A A A B A B A B B B B A B A A A A A B A B B B
D4M137 A B A B B A B B A A A A B A B B A B A A A B A B B B A B A B B B B A B A A B B B A A A B B A A A B A B A B B A B B B A B B A B A B A B B A A B A B A A B B B B A A B B B A A B B A A A A B A B A B A B A B A B B B B B B B B B A A B B A A A A A A A A B B B A B A A B A B B A B B B A A A A A B B A B A A A A A B B B B B B A B A A B B A B B A A B A B A B B A A B A A A B B B B A A A B B A B A B A A B B A A A A A B A A A A B A B B A A B B B A A B B A B A A A B B B A B A B A B B B B A B A A A B B A A B A B A A B B B B A B A B A A A B B A A A A A B B A B B A B B B A A A A A A B B B B B A B B A A B A B B A
D3M78 A A A A B B A B A A A A B B A B B B B B B A B B A B A A A B B A B A A A B B A A A A B A A B A B A A B B A A A A A A A A B B B B B A A B A B B A B B A B B B B A A B A A B A A B A B A A A B A A A B B A B B A A B A B A A B A A B A A A A B A B B A B B B B A B A A B B A A B B A B A B A B A B A A B A A A B A A A A A B B A B A A B B A A B B B B B A B B A A A B B A A B B B B A B B B B B B A B B B A A B A B A B A B B B B A B B A A B B B A B A B B A B A A A A A A A B B A A A A A B B B A B A A A A B B A A B B A B A B A A A A B B B B B B B B A A B A B A B A A A B A A B A B B B A B A A B B B B B B A B B B
D5M186 A A A A B A B B A B B B B B A B A A A A B A B A A A A B B B B A A A A A A B A A A A A B A A B B B A B B A A B A A A A B A B B A A B B B A B B B A A A A A A B B A A A A A B B A B A A A A A B B B A A B B A B A B B A B B B A B B A A B A B B B A A B B A A B A A A B B B A A B A B A B B A A B B B A B A B A B A A B A A A B B B A A B B B A A A A B A A B B A A A A B A A B B A A B A A B A A B A A B A B A A B B A A A B A A B B A B B B A B A B A B A B B A B A B A A A B B A B A B B B B A A A A B A B B A B A A B B A A A A A A A B B B B B A A A A A B A A B A A B B A B B B A A B B B B A B A B A A B B A B B B
D2M122 B A B A B A A B B A A A B B A A B A B B B A A B B B B A B A B B A B B B A B A A B B B A A A A A A A B A B B B A B A A A B B B A B B A B B B B A A B A B A B A B B A B B B A A B A B A B A A A A B B B B A B B A B A B A B B B B A A A B A B A A A A B B B B A B A B B A B A A A A B B B A B A B A B A B A A B A B A B A B B B A A B A B A A A B A B A A A B B B A A B B B B A A A A B B A A B B B A B A A A B A B A A B B B A A A B A A A B B B A B B A B A B B A A A A A A B B B B B B B B A B B B A B B B A B B B B B B A A B B B A A B B B B B B B A A A B B B B A B B B B B A A A B B A A A B A A A B B A B B B A B
D3M101 A A A A A B A A A A A A B A A B A B B A A B B B A B B A B B B B B A B B A B A A A B B A B B A A B A A B A A A A A A A A A B B A A B A B B B B A A B B A B A B A B B A A B A A B B B A A B B A B A B A A B B B B B B A B B B A B B A A B A B A B B A B B B A B A A B B B B A B A A B B B A B A A A A B A A A B A A B A A B B B A A A B B A A B A B B A A B B B B A B B A B B B B A A A A B A B A A B B B A B A A B A A A A B A B A B A B A B B A A A B A B A B A A A B A B A B B B A A B A B A B B A B B B A A B B A B A A B A B B B B A A B A B B A B B A A A A A A B B B A A A A A A B A A B B A B A A B A B A B B A A
D1M194 A B B A A A B A B B B B A B A A B A B A B A A A A B B B A A A A A B B B A B B A B A B B B B A A B B A A B B B A B A B B B B A A A A B B B B B B B A A B A A B B A B A A B B A B B B A B A A A A A A A A B A A B A B A B A B B A B A A A A B A A A A B A A A A A B A A B A A A A A A A B A B B B A B B B A A B A B B A A A B A A A A B A A A B B A A A A B B A B B B B B A B A A A B A B B B B A A A B B B A A B B B B B A A A A B B A B A A B B A B B B A A B A B B A B B B B A A A B A A A A B B A A A A A A B B B A B A A B B B B B B B A A A A B B B A A A B A A B B A A B B A B A B A B A B A B B A B B B B A A B B
D3M14 B A B B A A A B A B A A A A B A A B B B B B A B A A A A B A A A B B A A B B B A A A A A B B B A B B A A A B B A A A A B A B B A B B B A A B A A A A B A A B A B A A B B A B B A A A B B B A A B A A B B B A B A B A B B A A A A A A B B A B B A B A A A B A A B A B A A A B A A B A B A A A B B B A B B A A A A A A A A B B A B A B B B B B A A A B B B B A A B B A B B A A A B B B A B B B B A A A A B B A B B A B A B A B A B A A B B A A B B B B B A A A B A A A A B A A B B B A B A A B B B A B B B A A B B B B B A B B A B B B B B A B B A B B B A B A B A B A B A B B A A A B A B B B A A B A A A B A A A B B A A
D2M58 A B B B B B B A A B B B A A A A B B A A B A B B B A B A B B A A A A A B B A A B B A B A A B A B B B A B B A B A B B A B A A A A B B B A B A A B A A B B B A A A A B A A B B B A A A A A B B A A B A B A B B B B B B B A B A B A B A B B A B A A A B A A A A A B A B A B B B A B A B A B A A A B A A A A B A B B A B B A B A A A A A B A A A B B B A A A B A B B B B B A A A A B B A A A B B A B B B B A A A A B A B B B A A A A B A A A A A A B B B B B A A B A A B B A B A A A A B A A A B B A B A B B B B B A B A B A A B A A B A A B A B B B A B A B A B B A A B B B B B A B A B A B B A A B A B A A B A A A A A B A
D2M32 A B A B B B A B A B B B A A A A B B A B A A A A A B B B A B A B A B A B A A B B A A A B B B A B B B A B A A B B B B A A B A A A A A B A B A A B B B B B B A B A A A A A B B B B A B A B B B A B B A A A A A B B B A B A A A B B A B B A B B B B A B A A A A A B A B A A B B A B A B A B A A A B A B A B A A A B B B B A A A A A A A B B B A B B B A A B B B B A A B B B B B A B B A A A B A A A B B B B A A A A B A B B B A B A B B A A A A B B A B B A A A B B A B A A B A B A B A A A B B B B B A B B A A B A B A B A A A A B B B A B A B B B B B B A B A B A B A A B B B B B A A A B B A A A A A A B B B A A A A B A
D2M64 A B B B B A A A A B B B A A A B B B A A B A B A B A A A B B A A A A A B B A A B B A B A B B A B B B A B B A B A A B A B A A A B B A B A B A A B A A B A B A A A B B A A A B B A A A A B B B A A B A B A B B B B B A B A A A B A A A B B B B A A A B B A A A A A B B B B A B A B A B A B A A A B A B B B B A B B B A A B B B B A A A B A B A B B B A A A B A A A B B B A A B A B B A A A A B B B B A A B B A A A A B B B A A B A B A A A A A B B B B B B A B B B A B B A B A A A A B A A A A A B B A A A A B B B B B B B A A A A B A A A A A B B A B A B A B B A B B B B B B B B A A A B B A B B A B A A A A B A B A A A
D3M42 B B A A B B A B A A B A B B B A A B B B B B A B A A A B B A A A B A B B B B B A A A B A B B A B B A B B A B B A A A A B A B B A B A B A A B B A A A A A A B A A A A A A A A A B A A A B A B A A B B B A B B B A B B A B A A A A A B B A B B B A B A A A B B A B A B A A A B A B A A B A A B A A B B B A A A A A A A B A B B B A B A A B A A A A B B B B B A B B B A A A B A A B B A B B B B A B A A B A B B A B B A A B A B A B A A A A A A B B A B A A A B B A B B A A A A B A A B B A A A B B A B A A A A B A A B A B B B A B A B A A B B B B A A A B A B B A B B B A B B B A A A A B B A B B A A A B A B A A B B A B
D3M107 A A A A A B A A A A A A A A A B A B A A A B B B A B B A B B B B B A B B A B B A A B B A B B A A B B A B A A A A A A A A A B B B A B A B B B B A B B B A B A B A B B A A B A A B B B A A A B A B B B A A B B B B B B A B B B A B B A A B A B A B A A B B B A B A A B B B B A B A B A B B A B A A A A B A B A B A A B A A B B A A A A B B A A B A B B A A A B B B A A B A B B B A A A A B B A B A A A B B A A A A B A A A A B A B A B A A A B B A A A B A A A B A B A B A B A A B A A A B B B B B B A B B A A B B B A B A A B B B B B A A A B A B B A B B A A A A B A B B B A A A A A A B A A A A A B A A B B B A B B A B
D4M82 A B A B A A B B A A B A B A A A B B A B A B B A B A B B B A A A A B A A A B B B A A B B A B A B A A B B B B B B B B B B A B B B B B B A B B B B A A A A A A A B B A B B A B B B A A B A B B B A B A B B A B B A A B A A A B B A B A B A A B B B B B B B B A B A A B B A A B A B A B A A B B B B A B B B A A A B A B B A A A B B A A A B A B A B B B A B A A B A A B B B B B B B B A A A B B A B A A B B A A B A A B A B B B B B A A B A A B B A A A A B A B B A B B B A A A A A A B B B A B A A B A B A B A A A A B A A B A A B B B B B A A B B B B B A A A A A A B A A A B A B A A B A A B B B B A A A B A B A B A B B
D4M5 B A B B A B A A A B A A B A A B A A B A A A B B A B B B A B A B A B A B A B A A A A B A A B A A A A A B B B B B A A A A B B A A B B B A A A B B B B A A B A A A B B A B A B B B A B B B A A B B B A A A A B A A A B B B A A A A B B A B A B B A A B A B A A B A A A A B B A A B B A A B A A A B A B B B B A B B A A A B A A B A A A A A B B A B A B B B A A B B B B A B B A A A B B B B B B B B A A A B A B B A A A B A B B B B B B B A A A A B A A A B A B B B B B B A B A A A A A A B B A A A A A A B B A B A A A A A A B B B B B B B B A B B A B A B A B A A B A B B A A A A A B B B A B B A A B A B A A B A B A A A
D4M136 A B A B A A B B A A A A B A B B A B B A A B A B B B A B A B B B B A B A A B A B A A B B B A A A B A B A B B A B B B A B A A B A B A B A A A B A B A A B B B A A A B B B A A B B A B A A B A B A B A B A B A B B B B B B B B B A A B B A A A A A A A A B B B A B A A B A A B A B B B A A A A B B A A B A A A A A B B B B B B A B B A B B A B B A A B A B A B B A A B A A A B B A B A A A B B A B A B A A B B A A A A A B A A A B B A B B A A B B B A A B B B B A A A B B B A B A B A B B B B A B A A A B B B A B A B A A B B B B A B A B B A A B B A A A A B B B A B B A B B B A A A A A A A B A B B A B B B A B A B B A
D4M79 A B A B A A B B A A B A B A A A B B A B A B B A B A B B B A A A A B A A A B B B A A B B A B A B A A B B B B B B B B B B A B B B B B B A B B B B A A A A A A A B B A B B A B B A A A B A B B B A B A B B A B B A A B A A A B B A B A B A A B B B B B B B B A B A A B B A A B A B A B A A B B B B A B B B A A A B A B B A A A B A A A A B A B A B B B A B A A B A A B B B B A B B B B A B B B A B A A B B A A B A A B A B B B B B B A B A A B B A A A A B A B B A B A B A A A A A A B B B A B A A B A B A B A A A A B A A B A A B B B B B A A B B B B B A A A A A A B A A A B A B A A B A A B B B B A A A B A B A B A B B
D5M130 A B A B A A B B A B A B B B B A B A A B A B A B A A B A A A B B A A A A A A A A B A B A B B B B A B B B B A A A A B A B B B A A A A A B A B B B B A A A A A A A B B B B B A B B B A A B A B B B A A A A B B A A B A B A B A A B A B B A A B A B B B A A A A A A B B A A B A A B A A B A A A B A B B A A A B A A A A B A B B B A B A A A B A B B A A B A B A A A A B B A A A A A B B B B A B B B B B A B B A A B B A B A B B A A B B A B B B A B A B B A A A B A A A A B B A B B B A A B B A B A B B A B A B B B B B B B A A A A A B A B A B B B A A B A A B A A A A A A A B B B B A A A B A A B B B B B B A B A A A B B
D4M74 A A A B A A B B A A B A B A A A B B A B A B B A A A B B B A B A A B A A A B B B A A B B A A A B A A B B A B B B B B B A A B B B B B B A B B B B A A A A B A A B B A B B B B B A A A B A B B B A A A A B A B B A A B A A A A B B B A B A A B B B B B A B B A B A A B B A A B A B A B A A A B B B A B B B A A A B B B B A A A B A B A A B A B A A B B A B A A B A A B B B B A A A B B A B B B A A B A B B A A B A A A A B A B B B B B B A A B B A B B A B A B B A A A A A A A A A A B B B B B A A B A B A A B A A A B A A B A A B A B B B A A B B B B A B A A A A A B A B A B A B B A A A A B B A A A B A B A B A A A B B
D4M42 A A A B A B B A A B A A B B A B B B B B B A A B A B B A A B A B A B A A B A A B A B A A B B A A A A B B B B B A B A A B B B A A B B A A B B A B A A A B B A A B A A A A A A A B A A B A B A B B B A A B A A B B B B A A A A A A B A B B A A A A B A B B B A A A B B B B B A A B B B A A A A A A B B B B B B B B B B B A B A A A A A A B A B A B B B B A A A A B B B A B A B A B B B B B A A B A A A A B B A B B A A A B B A B A A B B B B B B A B A B B B A A A A B A A B A A A B B B B B A A A A A B A A A A B A A A A B A A A B B B B B A B B B B B A A B B B A A A A A B B B B B B A B B B A B A B B A A A B A A A B
D3M51 B B A A B B A B B A A A B B A A B A B B B B A B A B A B B B A A B B B B B B B A A A B A B B A A B A B B A B B A B A A B A B B A B A B A A B B A A A A B B B A A A B A A B A A A A A A B B B A A B B B A B B A A B B B B A A A A A B B A B B B B B A A B B B A B A A A A A B A B A A B A A B A B B B B A A A A A A A B A B A A B B A A B A A A A A B B A B A B B B A A B A A A B B A A B B B B B A A B A B B B B B A A B B B A B A A A A A B B B A B A A B B B A A B A A A A A A A B B A A A B B A B B A A A B A A A A A B B B B A A A A B B B B B B A B A B B A A B B A B B B A A A A A B A B A A A A B A A A A B B A B
D3M62 B A A A A B B B A A B A A B B B B A B A B A A A B B A B B B A A B B B B B B A A A A A A B B A A A A B B A B A A B A A B A B A B A A B B A B B A B B A A B B A A A B A B B B B B A B B A B B A A B B B A B B B A B B B B B A A A A B B B B B A B B B B B B B A B A A A A B B B B B A A B A A B B A A B A B A B A B B B A B A A B A A B B A A A A B B B A B B B B B B A A A B B A B A A A B B A B A A B B B A B A B A A B B B A B A A A A A B B A A B B A B B A A B A A A A A B B A A B A A A B B A B B A A A B B A A A B A B B B A A A B B B B A B B A B A B B B A A B A B A B A A B A A B A A A A A B B A B B A B B B B
D2M176 B B B A A B A A B A B B B A A A B A A A A B A A B A A A B A A A A A B B A B A B A A A B B B A B A B B A A A B A B B A A A A A A A B A B A B A B B A A B B A B A A B B A B B A A A B B A B A B B A B A A B A B B B A B A B B B A A A A A A A A B A B A A B A B B A A B B B A B A A B B B B B B B B A A B B A B B A B A A B A B B A B B A B A A B B A A B B B A B B B B A A A B A A B A B A A B A A B B A A A B A A A A B B B B B A A B B A A A A A B B A A A B B B B A B B B B A A B A A A B A B A A A A B B A B A A B A B A B B A A A A B A A B B B B A B B B A A B B A A B B A A A B A B B A A A A A B A A A B A B B A
D4M73 A A A B A A B B A A B A B A A A B B A B A B B A A A B B B A B A A B A A A B B B A A B B A A A B A A B B A B B B B B B A A B B B B B B A B B B B A A A A B A A B B A B B B A B A A A B A B B B A B A A B A B B A A B A A A A B B B A B A A B B B B B A B B A B A A B B A A B A B A A A A A B B B A B B B A A A B B B B A B A A A B A A B A B A A B B A A B A B A A B B B B B A A B B A B B B A A B A B B B A B A A A A B A B B B B B B A A B B A B B A B A B B A A A A A A A A A A B B B B B A A B A B A A B A A A B A A B A A B A B B B A A B B B B A B A A A A A B A B A B A B B A A A A B B A A A B A B A B A A A B B
D4M45 A A A B A B B A A B A A B A A B B B A B B A A B A B B A A B A B A B A A B A A B A B A B B B A B A A B B B B B A B A A B B B B A A B A A B B A B A A A B B A A B A A A A A A A B A A B A B A B B B A A B B A B B B B A A A A A A B A B B A B A A A A B B B A A A B A B B B B A B B B A A B A A B B B B B B B B B B B A A B A B A A A A B A B A B B B B A A A A B B B A B A B A A B B B B B A A A A B A A B A B A A B A B B A A A A B B A B B A A A A B B B B A B A B A A A A B A B B B B B A A A A A B B A A A B A A B A B B A A B B B B B B B A A B B A A A B B A A A A A B A B B B B B B B B A B A B B A A A B A A B B
D5M14 A B A B A A A B B B A B B A A A A B A B A A B A A B B B A B B A B A B A B B B A B B A B B A A A A A A A A A A B A B A B A A B B A A B B B B A B B A A B A A B B A B B B B B A A A A A B B A B B A A A A B B B B B B A B A B A B B B B A B A A B B A A B B B B A B A B A A B B B A A A B B B A A B A A A B A B A B B B B A A B B B B B A B B A A B A A A B B B B A B A A A A A B A A A A B A B B A A A A A A A A B A A A A B B B B A A B B A B A A A A B A B B A B A B B B A A B A A B B A A A B A A B B B A A B A A A A B A A B B A A A A B A A A B A A A A A A B A A A A A B B B B A A A A A A B A A B A A A A B A B B
D1M129 B A A A A B A B B A A B A B A B A B B B A B A A A B B B B A A B B A A A A B B A B A A A B B B A B B A B A A A B A A A A A B A B B A A B A B A A A B B B B A B A A B A A A A A B B B A B A B B B A A A B B B A B A A A B B B A B B A B A B A A A B B B B A A A A A A B B B B B A A A B B B A A A B B B B A A B A B B B B A B B B B B B A A B B A A A A B A B A A A B B A A A A B A A A B B B A B B B B B A A B A B A B A B A A B A B B B B B A A B B B A B A B A B A A A A A A A B B A B B A A B A B A A A A B B A A A A B A A A A B A A B A A A A A B A B B A A A A A B B B A A B B A B A B B A B B B B B B A B B B A B
D3M1 A A B B B A A B A B B A A B B A B B B A B B A A B B A A B A A A B B A A B B B A A A B B A B B A B A A A A B A B A A A A A B B A B B B A A B A B B B B A A B A A B B B B A B B A A A B B A B A B A A B A B A B A B B A A A A A A A A B B A B B B B B A B B A A B A B A B A B A A A A A A A A B B B A B B A A A B B A A A B B A B A B B B A A B A A B B B B B A A B A B B A A B B B B B B B B A B B B A B A A B B A B B B A A A B A A B A A A B B A B B A A A B B A A A B A A B B B A B A A A B B B B B B A A A A B A B A A A A B B B B A A B B A B B B A B A B A B A A A B B A A A B A B B B B A B A A B A A B A B B A A
D4M2 B A B B A B A B A B A A B B A B A B B A A A B B A B B B A B A B A B A B A B A A A A B A A B A A A A A B B B B B B B A A B B A A B B B A A A B B B B A A B A A A B B A B B B B B A B B B A A B B B A A A A B A A A B A B A A A A B B A B A B B A A A A B A B B A A A A B B B A B B A A A A A A B A B B B B A B B A B A B A A A A A A A A B B A B A B B B A A B B B B A B B A A A B B B B B B B B A B A B B B B A A A B A B B B B B B B A A A A B A A A B A B B B B B B A B A A A B A A B B A A A A A A B B A B A A A A A A B B B B B B B B A B B A B A B A B A A B A B B A B A A B B B B B B B A A B A B A A B A B B B A
D2M198 B B B A A B A B A A B A B A A A B B B A A B B A B A A B B B B B A B A A A B A A B A A B B B A A B B B A B B B A A B A A A A A A A B B B B A A B B A B A A A B A A A B A B B B B B B A B A B A B B B A A B A A B B B A A B A B A A A B A A A A B A B B A A A A A B A B A B A A A A B B A B A B B B B B B B A B A B B A A A A B B A B B B A B A B B B B B A A B B B B B A B B B A A B A A B B B B B A B B A A B A B A A A A A B B B A A A B B B A A A B A B A B B B B B B A B A A A A A A A A A A A B A A B A A B A A B A B B B A A A B B A A A B A B A A A A A A B A A A B B A B A A A B B B A A A A A B B A A B B A B B
D3M92 A B A B B B A A A A A A B A A B B A B B B A B A A B B B B B B A A A B B B B B A A A B A A B A B B A B B A A A A A A A A A B B B B B A B A B B A B B A B A B B A B B A A A A A B A B A A A A A A A B B B B B B A B A A A B B A B B A A A A B B B B A B B B A B B A B B B B A B B A A A B A B A A A A B A A A A A A A B A B B A B A A B A A A B B B A B A B A B A A A B A B B B B A A A A B B B A A B B B A B B A B A B A B B A B A B A B A B B B A B A A B A B A A A A A B A B B B A A B A B B A B B A B B A A B B A B B B B A B A A A A A B A B B B B A A A B A B A B B A A B A A A A B B B A B A A A B A B B B B B A A
D4M120 B A A A A A B A A A B A B A B B A A B A A B A B B A A B B B A B B A B A A B A B A A B B A B A A A A B B B B A A B B B B A A B A B B A B A A A B A A A B B A A A B A B B A A A A A A A B B B A A A A B B A A B B A B B B B B B A A B B A B B A A A A A A B A A A A A B A B A A A B B A A B A B B A B B A A A A B A B B B B B A A A A B B B B B B A B A B B B B A A B B B A B B A B A A B B A A B A A A A B B B A A A A B A A B A A B B A A A B A B B B B A A B A A A B B A A A A B A B B B B A B B A B B B A A A A B A A B B B B A B B B A B A B B A B B A B B B A A B B B B A A A A B A A B A A A A B B A B A B A A B A
D4M33 A A A B B B B A A B A A B B A B A B A B A A A B A B B A A B A B A B A A B A A B B B A A B B A A A A B B A B A B B B A B A B A A B B B A B B A B A A A B B A A B B A A B A B A A A A A A B A B B B A A B A A B B B B A A A A A A B A B B A B A A B A B B B B A A A B A B B A A B B B A A A B A A B B B A B A B B B B B A A A A A A A A B A B A B B B B B A B A B A B A B A A A B B B B B A A B A A A A A B A B A A A A A B A A A A B A B A B B B B A B A B A A A A B B B B A A A B B B A B A A A A A B A B A A A A A A A B B B A B B B B B A B B B B B A A B B B B A B A A B A B B A B A A B B A B A A B A A A A B A A B
D4M36 A A A B B B B A A B A A B B A B A B A B B A A B A B B A A B A B A B A A B A A B B A A A B B A A A A B B A B B B B B A B B B A A B B A A B B A B A A A B B A A B A A A A A A A B A A B A B A B B B A A B A A B B B B A A A A A A B A B B A A A A B A B B B B A A A B A B B A A B B B A A A B A A B B B A B B B B B B B A B A A A A A B B A B A B B B B B A A A B A B A B A A A B B B B B A A A A A A A A A A B A A A A B B A B A A B A B A B B A B A B B B A A A A B A A B A A A B B B A B A A A B A B A B A A B A A A A B B A A A B B B B A B B B B B A A B B B B A A A A B B B B B B A B B B A B A A B A A A A A A A B
D2M126 B A B A B A A B B A A A A B A B B A B B B A A B B B B A B B B B A B B A A B B A B A B A A B A A A A A A B B A A A A A A B B B B A B B A B B A A B B A B A B A A B A A B B A B B A B A B A A B B B B B B A B B A B A B B B B B A A A A B A B A A A A B B B B A A B B B A B A B A A B B B A B A B A B A B A A B B B B B A B B B A A B A B A A A B A B B A A B B B B A B A A B A A A B B B A A B B B A B A A A B A B A A B B B A B A B A B A B A B A A B A B A A B A A A A A A B B B A A B B A A B B A A B B B A B B B B B B A A B B B B B B B B B B B A B A A B B B B A B B B B B B A A B B A B A B B A A B A A B A B A B
D1M102 A A A A A B A B B B B A B B B B A A A A B A B A A A B A A A A B B A A A A A A A B A B B B B B B A A A B A A B B A B B B A A B A B A B B B A A B A B B A B A B B A B B B A A A B B A A B A B A B B A B B B B A B B B B B B B A A A A A B A A A A B B A B A A A A B A A B B B B B A A A B B A A A B B A B B A B B B A B B B B B B B B B A A B B A B A A A B A B A B B A B B A A B B A A B B A A A A B B B A A B A B A B B B B A A A B B A A B B A B A A A B A B A B B B B B B B A B B B A B B B B B B B B B A A B A B A B B A B B A B A B B B A A A B B A A A B A A A B B A B B A B B B A A A A A B B B A A A A A A A A A
D5M170 A B A B B A A A A B B A B A B A A A A A B A A B B B A A B A A A A A B A A A A A A B A B A A B B B A B B A B B A A A A A A B A B B B B B B B B B A A A B B A B B B A A A B B B A B A A B A A B B B A B A B B B A B B A A B B B B B A A A A B A B B A B B B B A A B A B A B A A A A A A B B B A B B B B B B B A B A A A A A A B A B A B A B B A B B B B A B A A B B B A A A A B B B A A A B B B A B A A A A B A B A B A A B B A A A B A A B B B B A B A A B B B A B B B B A B B A B B B B A A B A B A A A A B A B B A A B A A A B A B A B B B A B A A B A B A B B A B B A A B A A B B A A B A B A A B B B A A B B A A A B
D4M25 A A A B A B B A A B A A B B A B A B A B A A A B A B B A B B A B A B A B B A A B A A B A B B A A A A A B A B A B B B B A B B A B A B B A B B B B A B A B B A A B B A A B A B A B B A A A A A B B B A A B A A A B A B B A B A A A B A A A A B A B B A A B B A A A B B A B A A A B B A A A A B A B A B B B B A B B A B B A A A B A A A A A B B B A A B B B A B A B B B A B A A A B A B B B B B B A A B A B A A B A A A B A B A B A B B A B B B B B B A B B A A B A B A B B B A A A B B A A B A B A A A B A B A B A A A B A B B B B B B A B B B B A A B B A B B B A B A B B A B A B B B B A B B B B B B A B A A A A B A A B
D4M65 A A A B A B B B A B A A B A A A B B A B B B B A B B B A B B B A A B A A A B A B A A A B B A A A A A B B B B A A B B B A A B B A A B B A A B B A A A A A B A A B B A B A B A B A A A B B A B B A A B A A B B B A A B A A A A B A B A A A A B B A B B A B B A B A A B B A A B A B A A A A A A B B A B B B B A B B B B B A A B B A A A A A B A A B A B A A B A A B A B B B B B A A B B A B B B A A A A A B B A B A B B A B B A B A B B B A A B B A B B A B A B B A A B A A A A A B A B B B B B A A A A B A A B A A A B B A B A B B A B B B A A B B B B A A B A A B B B A B A B A B A A A A A B B A A A B A B A B B B A A B
D5M42 B A A A A B A B B B B B A A A A A B A B B B B A B A B A B B B A A B B B B B B A B A A B B A A A B A A A A A A B A A A B A A B B A A A A A A A B B A B B A A B B A A B A A B A B B A A A B A B B B A B B A A B B B B B B A A B A B B B A B A A B A B A B B B B A B A B B A B A B A B B A A B B A A A A A A B B A B A B A A B B B A B A A B A A A A A A A B B B A A B A A B B A B A A A A B B B A A A B A A A B A B A B B A B A B B A A B B B B A A A A A B B B B B B A A A A B A B B B A B B A A A A A B B A A B A B A A A A A B A A B A A B B B B A A B B A A A B A A A A A A B B B B A A B B A A A A A A B A A B A A B
D3M6 A A B B B A A B A B A A A A B A B B B B B B A B A B A A B A A A B B A A B B B A A A A B A B B A B B A A A B B A A A A B A B B A B B B A A B A A B B B A A B A A B B B B A B B A A A B B A B A B A A B A B A B A B B B A A A B A A A B B A B B B B B A B B A A B A B A A A B A A A A A A A A B B B A B B A A A A B A A A B B A A A B B B A B B A A B B B A A A B B A B B A A A B B B B B B B A B A A A B B A B B A B B B A B A B A A B B A A B B B B B A A A B B A A A B A A B B B A B A A A B B B B B B A A B A B B B A A A A B B B B A A B B A B B B A B A B A B A A A B B A A A B A B B B B A B A A B B A B A B B A B
D5M197 B A A A A B B A A B B B B B A B A A A B A A B B B B A B B B A A B A B A A B A B A A A B B A B B B A B B A A B B A A A A A B B A B B A B B B B B A B A B A A B B A A A A B B A A A A A A A A B B B A A B B B B B B B A B B B B B B A A B A B B B B B B B A A A A A A A A B B B B A B A B B A A B B B A B A B A A A A B A A A B B B B A A A A A A A A B A B B B A B A A B A A B A B A B A A B A A A B A B A B A A B B A A A B A A B B B B B B A A A B A B A B B A B A B A B A B B A B A B B B A A A A A A A A A A B A A A B A A A A A A A B B B B B A A B A A B B A B A B A A A B B A B A B B B B A B A A A B B B A B B B
D2M120 B B B A B A A B A A A A B B B A B A B A B A A B B B B A B A B B A B B A A B A A B B A A A A A A A A B A B B B A A A B A B A B A B B A A B A B A A B A B A B A B B A B B B B B B A B A A A A A A B B B A A B B A B A B A B B B B A A B B A A A A A A B B B A A A A B B A B A A A A B B B A B A B A B A B A A A A B A B A B B B A A B A B A A A B A B B A A B B A A A B B A B B A A A B B A A B B B A B A A A A A B A B B B B A A B B A A A B B B B B B A B A B B A A A A A A A B B B A B B B A B B B A B B B A B B A B B B A A B B B B A B B B B A B B A A A B A B B A B B B B B A A A B B A A A B A A A B B A B B B B A
D3M40 B B A A B A A B A A B A B B B A B A B B B B B B A A A B A A A A B A B A B B B A A A B A B B B B B A B B A B B A A A A B A B B A B A B A A B B A A B A A A B A A A A A A A A A B B A A B A B A B B B B A B B B A B B A B A A A A A A B A B B B B B A A A B B A B A B A A A B A B A A A A A B A A B B B A A A A A A B A A B B B A B A A B A A A A B A B B B A B B B A A B A A A B B A B B B B A A A A B B B B A A B A A B A B A A A A A A A A B B A B A A A B B A B B A A A B B B A B B A A A B B A B A A A A B A A B A B B B A B A B A A B B B B B A A B A B B A B A B A B B B A A A A B B A B B A A A B A B A A B B A B
D5M13 A B B B A A A B B B A A B A A A A A A B A A A A A B B B A B B A B A A A B B B A B B A B B A A A A A A A A A A B A B B B A A B B A A B A B B A B B A A B A A A B A B B B B B A A A A A B B A B B A A A B B B B B B B A B A B A B B B B A B A A B B A A B B B B A B B B A A B A B A A A B B A A B B A A A B A B A B B B B A A B B B B B A B B A A B A A A B B B B A B A A A B A B B A A A B A B B A A A A A A A B B A A A A B B B B A A B B A B A A A A B A B B A B A B B A A A B A A B B A A A A A A B B A A A B A A A A B A A B B A B A A B A A A B A A A B A A B A A A A A B B B B B A A A A A B A A B A A A A B A B A
D1M200 A A B A A A B A B B B B A A A B B A B A B A A A A B B A A A A A A B B A A B B A B A A B B A A A A B A A B B B A B A B B B A A A A A A B B A B B B A A A A B B B A B A A B A A B B B B B A A A A B A A A B A A B A A A B A B B A B A A B A B A B A A B A A A B A B A A A A B A A A A A B A B B B B B B A A A B A B B A A A A A A B A B A A A A B A A B A B B B B B B B B A B A B A B A B B B B A A A B B A A A B B B A B B A A A B B A B A A B B A B B B B A B A B B A B B B B A A A B B A B A B A B A A A A B B A B A B A B B B B A B B A B A A A B B B A A A B A A A B A A B B B B A B A A A B A B A A B B B B A A B B
D3M58 B A A A A B B B A A B A A B B B B A B B B B A A B B A B B B A A B B B B B B B A A A A A B B A A B A B B A B B A B A A B A B B B A A B A A B B A B B A A B B B A B B A B B A B A A B A A B A A A A B B A B B B A B A B B A A A A A B B B B B A B A B B B B B A B A A A A B B B B B A A A A B A B A B B A B A A A B B B A B A A B A B A B A A A A B B B A B B B B B B A A A B A B B A A B A B A B A A B A B B B B B A A B B B A B A A A A A B B A A B B A B B A A B A A A A A B B A A A A A A B B A B B A A A B B A A A B A B B B A A B B B B B A B B A B A A B A A A B A A A B A A B A A B A B A A A B B A B B A B B B B
D4M163 A B A A B B B B A B A A A A A B B B A A A B A B B B B B A B A A B A A B A A A B A B B B B A B A A A B A B A A B B B B A A A B A B A B A B A B B B A A B B A A A A A B A B B B B A A A B B A A B A A A A B B A A B B A B B A A A A B B B A B A A B B B A B B B B A A B B A B A B B A B B A B B B A A B B B A B A B B B B B A A A A B B B B A B A A B B A A B A B A B A B A B A B B A A A B A A B A A B A A B A B B B A B B B A B A B B B A A A B B B B A A A A A B A B B B A B A A A B A A A B B A A A B A A A A A B A A B B A A B B A A B A B B B B A A A B B B A B B B A B A B A A B B B B A B A A A B B A B B A A A A
D5M90 B A A B A A B A A B A B A A A B A A A B A A B A A B B B B A B A B A B B A B B A B A B B A B A B B A B A A B A A A A B B B B A B A B A A B A A B A A A A B B A B A A A B A B A B A A A B A A A A B A A A B A B A A A B A B A B B A B A A B A A B B A B A A B B A A B B A B A A B B B A B A A A B B B B A A B A A A A B A B A B B A A B A B B A A B A B B B B A A A B B B B B B B A B A A A A B A A B A A A B B B B A A A B A A B B B A A B B A A B A B A B A B A B A A B B B A B B A B A B B A A A B B B A A B B B B A A B B A A B A B A A B B A A A B A B A A A A A B A A A A B B A B A B B B B B A B B B B B B A A B B
D2M128 B B B A B A A B B A A A A B A B B A B B B A A B B B A A B B B B B B B A A B B A B A B A A B A A A A A A B B A A A A A A B B A B A B B A B B A A B B A B A B A A B A B B B A B B A B A B A A B B B B B B A B B A B A B B A B B A A A A B A B A A A A B B B B A A B B B A B A B A A B B B A A A B A B A B A A B B B B B A B B B A A B A A A A A B A B B A A B B B B A B A A B A A A B B B A A B B B A B A A A B A B A A B A B A B A B A B B B A B A A B A B B A B A A A A A A B B B A A B B A A B B A A B B B A B B B B B B A A B B B B B B B B B B B A B A A B B B B A B B B B B B A A B B A B A B B A A B A A B A A A B
D2M83 A A B A B A A A A B B B A A A B B B A B A A B A B A B A B A A A A A A B B B A A B A B A B A A B B B A A B A B A A B A A A A A A B A A A B A A B B A B A A B A B B A B A A B A A A B A B A B B A B B A A B B B B B B B A A A A A A B B B A B B B B B B B A A A A A B B A B B B A A B A B A A A A A B B A B A A B B B A A A B B A B B B B A B B B B B A B B B B A B B B A A B A B A A B B A A B B B A B B B A A A A A B B A B B A A A A B A A A B B B B A A A B A A B B A B A B A B A A A A A A A B B A B A B B A B A B B A A A A B A B A A A A B A A A A A A B A A B A B B B B B A A A B A A A B B B B A A A B B B A B A
D4M127 A A A A A A B A A A A A B A B B A A B A A B A B B B A B B B A B B A B A A B A B A A B B A B A A A A B A B B A A B B A B B A B A B A A B A A B B B A A B B A B B B B B B A A B A A A A B B B A A B A B A A A B B A B B B B B A A A B B A B B A A A A A A B B A A A A B A A A A A B B A A B A B B A B B A A A A B B B B B B B A B B A B B A B B B A B A B B B B A A B B B A B B A B A A B B A A B A A B A B B B A A A A B A A B A A B B A A A B B B A B B A A B B A A B B A A A A B A B B B B A B B A B B B A A A A B A A B B B B A B A B B B A B B A B A B B B B B B B B B B A A A B B A A B B B A B B B B B A B A A B A
D1M132 B A A A A A A B B B A B A B A A A B B B B B A A A B A B A B A B A A A B A B B A B B A A B B B A B B A A A A A A A A A B A B B B A A A B A B A A A B B A B A B B B B A A B A A B B B A A A B B A A A A B B A A B A A A B B A A B B A B A B A A A A B A A A A A A A B B B A B A A A A B B B A A A B B B A A A B B B B B B A B B A B B B A A B B A A A A B A B A A B A B A A A A B A A A B B B B A A B A B A B B A A A B A B A A B A B B B B A B A B B B A B B A A B A A A B A A A B B A B B A A B A B A A A B B B A A B A A A A A A B A A B A A B A A B A B A A A A A A B B B B A A B B B A B B A B B A B B B A A B A A B
D5M95 B A A B A A B A A B A B A A B A A A A B A B B A B A B B B B B A B A B B A B A B B A B B A A A B B A A B A B A A A A B B B B A B B B A A B A A B A A B A A B B B A A B A A B A A A A A B A B A A B B A A B A B A B A B B B A A B A B A B B A A B B A B A A B B A A B B A B A A B B B A B A A A B B B B A A B A A A A B A A A B B A A A A B B A A B B B A B A A A A A B B B B A B A B A A A B A A A A A A B B B B B A A A B A A B A B A A B B A A B B B A B A B A A A A B B B A B B A B A B B A A A B B B B A B B B B A A A A A B B A A A A B B A A A B A B A A A A A B A A A B B B B B B B B B B B A B B B B B B A A B B
D3M34 B B A B B A A B A B A B B B A A B A B B B B B B A A A B A A A A B A B A B B B A A A A A B B A B B B B B A B B A A B A B A B B A A A B B A B B A A A A A A B A B A A A A A A A B B A A B A B A B B B B A B B B A B B A B A A A A B A B A B B B B B B A A B B A B A B A A A B A B A A B A A B A A B B B A A A A A A B A A B B B A B A B B B B A A A B B B B A B B B A A B B A A B B B B B B B A A A A A B B B B A B A A B A B A A A A B A A A B B B B A A A B B B B A A A A A B B A A B A A A A B A A B B B A A B B B B A A B B B A B A B B B B B B B A B B B B B B A B A B B B A A A A B B B A B A A A B A B B A B B A B
D1M45 A A A A A B B B A B B B A A B A B B B B A B A B B A A A A B A B B B A B B B B A B A A A A B B B B B A A A B B A A B A A A B A A A A A A B A B A B A A A B A B B A B A B B B B A A A A B B B A A A A B A A B B B A B B B B B B B A B A B B B A A B A B A A A A A B B B B B A B A B B B A A B A B A A A A A A A A B A A B A B A A A B A B B B A B A A A B B A A A A A A B B B A B B A A A A B B B B A A B B A A A B A B A B A A A A B A A B A A A A A A A B A B B B B A A B B B A A B B A A B A B A B A A A A A B A B A A A B B A B B B A B A A A B B A A A A A A B B A B B B B B B A A A B A A A A B B B B B B B A A A A
D5M9 A B B B A A A B B B A A A A A A A A A B A A A A A B A B A A B B B A A A B A B A A B A B B A A A A A A A A B A A A B B B A A B B A B B B A B A B B A A B A B A B A B B A B B A B A A A B B A B B A A A A B B A B B B A B A B B A B B B A B A A B B A B B B B B A A B B A A B B B A A A A B B A A B A A B B A B A B B B A B A B B B B B A B B A B B A A A B B A B A B A A A B A B B B A A A A B B B B A A A A A B B B B A A A A B B A A A B A B B A A A B A B B A A A B B A B A B A A B B B A A A A A B B A A A A A A A A B B A A B A B B A B A A A B A A A B A A B A A B B A B A B B B A A A B A A B A B B A B B B A A A
D5M171 A B A B B A A A A B B A B A B A A A A A B A A B A B A A B B A A A A B A A A A A A A A B A A B B B A B B A B B A A A A A A B A B B B B B B B B B A A A B B A B B B A A A B B B A B A A B A A B B B A B A B B B A B B A A B B B B B A A A A B A B B A B B B B A A B A B A B A A A A A A B A B A A B B B B B B B B A A A A A A B A B A B A B B A B B B B A B B A B B B A B A A B B B A A A B B B A B A A A A B A B A B A A B B A A A B A A B B B B A B A A B B B A B B B B A B B A A B A B A A B A B A A A A B A B A A A B A A A B A B A B B B A B A A B A B A B B A B A A A B A A B B A A B A B A A B B B A A B B A A A B
D4M18 A A A B A B A A A B A A B B A B A A A B A A A B A B A B A B A B A B A B A A A B A A B A B B A A A A B B A B A B B B A B B B A B A B B A B A B B B B A B B A A A B A A A A B A B B A A B A A B B B A A B A A A B A B B A B A A A B A A A A B A B A B A B B A A A A A A B B A B B B A A A A B A B A B B A A A B B A A A B A A B A A A A A B B A B A B B B A A A B B B B B A A A A A B B B B B B B B A A B A B B A A A B B B A B B B A A B B A B B B A B A B B B A B B B A B A A A A B A B B A A A A A A B B A B A A A A A B B B B B B B B A B B B A B A B B B B A B A B B A A A A B B B B B B B B B B A B A A B A B A A B
D2M172 B B B A A B A A B A B B B A A A B A A A A B A A A A A A B A A A B A B B A B A B A A A B B B A B A B B A A B B A B A A A A A A A A B A B A B A B B A A A B A B A A B B A A B A A A A B A A A A B A B B A B B A B B A B A B B B A A A A A A A A B A B A B B A B B A A B B B A B A A A A B A B B B B B A B B A A B A B A A B A B A A B B A B A A A B B A B A B A B A B B A A A A A A A A B A A B A A B A A A B B A A B A B B B B B A A A B A A A B A B B B A A B B B B A A B B B B A A A A A B A B B A A A B A A A A A B A B A A B A B A A B A A A B B B A B B B A B B A A B B B B B A B A A B A B A A A B A A A B B B B A
D4M194 A B B B A A A B A A A A A A A B A A A B A B B B A B B A B B A A A B A B B B B A A B B B A B A A A A A A B A A A A B A A A B B A A A B A B A A A B A B B A A A A A A B A B B B A B B A A A A A A A A B A B A A B B B A B A B A A A B A A A A A B B A B A B B B B B A A B A B A A B A B A A B A A A A A B A A B A B B B A A A A B B B A B B B B B B A A B B B B B A B B B A B A A B B A A B B B A A B B B B B A B B A A B A B B A B A B B B B A B B A A B B B B B B A B A A A A B B B A B B B A B A A A A B A A A A B A A B B B B B B A B B A B B B B A A A A B A B B B B A A B B A A B B B B A A B A B B A A B B A A A A
D1M14 A A B A A B B B B A B A A B B B A A B B A A B A A B A B B A B B A A A B B B B B A A A A B B A B A B B B B B B B A B A B A B A A B A A A B A B B A A B A A B B B B B A A A A A A A A B A B B B A A A B B B B B B A B B A B A A A A B B B A B B A B A A A A A B A A B A A B A A A A B B A B B A B B A B B A A B A B A A B B B B A B A B B B B B A B B A B B A A B A B A B A B B B A A B B B B A B B A B B B B B A B B B B A B B B A B B A A B B A B B B B B B A B A A A B B A A A A B B A B B B A B A A B B A A B A A A B B A B B A A B A B B B A B B A A A A A A B A A B B A A A A A A A A B A B B B B B B A B B B A A B
D3M25 B A A B B A A B A B A A A B B A A A B B B B B B A A A A B B A A B A B A B B B A A A A A A B A A B B B B A B B A A B A B A B B A B A B B A B B A A A A A A B A B A A A A A A B B B A B B A B A B B B B A B A B A B B A B A A A A A A B A B B B B B B A B B B A B A A A B A B A B A A B A A B A B A A B B A A A A A B A A B B B B B A B B B B A A A B A B B A B B B A A B B A B B B B A A B B A A A A A B B B A A B A A B A B A A A A B A A A B B B B B A A A B A B A A A A A B B A A B A A A A B A B B A B A B A B B B A A B B B A B A B B B B A B B A A B B B A A A B A B B B A A A A B B A A B B A A B B B B A B B A A
D2M138 B A B B B B A B B A A A A B A B B A A A B A A B B B B A A B B B B A B B B B B A B B B A A A B B A A A A B B A B A A A A B B A B A B B A A B A B A B B B A B B A B A B A B A B B B B A A B A B B A B B A A B B A B A B B A B A A A A A B A B A A A B B B A B B B A B B A B A B A B B A B B A B A B A A B A A B A B B B A B B B A A B B A A A A B A B A A A B A A A A A A A A B A A B B B A A B B B A B A B A B A A A A B A B A B A A A A B B B A A B B A B B B B B A A A B A A B B A A B B B B B B A A B B B A B A A A B B A A B A A B B B B B B B B A B A A B B B B A B B B B A B A A B B A B A B B A A B A A B A B A B
D4M12 B A A B A B A A A B A A B A A B A A B B A A B B A B A B A B A B A B A B A A A A A A B A B B A A A A B B B B A B A B A B B B A B A B B B A A B B B B A B B A A A B A A B A B B B B A B B A A B B B A A B A B A B A B B A A A A A B A A A A B A B A B A B A A A A A B A B B A A B B A A A A A A B A B B A B A B B A A A B A A B A A A A A B B A B B B B B A A A B B B A B B B A A A B B B B B B B B A A B B B B A A A B A B B B B B B B B A A A B A A B A A B B A B B B A B A A A A A A B B A A A A A A B B A B A A A B A A B B A B A B B B A A B A B A B B B B A B A B B A A A A A B A B A B B A B B A B A A B A B A A B
D4M62 A A A B B B B B A B A A B A A B B B A B B B B A B B B A A A B A A B A A A B A B A A A A B B A A A A B B B B B A B B B A A B A A A B B A A B A A A A A A B A A B B A B A B A B A A A B B A B B A A B A B B B B A A B A A A A B A B A A A A B B A B B A B A A B A A B A A A A A B A B A A A A B B A B A B B A B B B B B B A B B A A A A A B A A B B A A A B A A B A B B B B B A B B B A B B B A A A A A B B B B A B B A A B A B A B B B A A A B A B B A A A B B A B B A A A A A B A B B B B B A A A A B A A B A A A B B A B A B B A B B B B A B B B B A A B B B B B B A B A B A B A A A A B B B A A A B B A B B B B A B B
D4M172 A B A A B A B B A B A A A A A B B B A A B B A B A B B B A B B A B A A B A A A B A B B B A A A A A A B A B A A B B B A A A A B A A B B B B A B B B B A B B A A A A A B A A B B A B A A B B A B B A A A B B A A B B B A B B A A A A B B B A A A A B B B B A A B B B B B B A B A A B B B B A B B B A A B B B A B B B B B B B A A A B B B B B B B A A B B A A B A B A B A B A B A B B A A A B B B A A A B A A B A B B B A B B B B B A A B B A A A B B B B B A A B A B A B B B A B A A A B A A B B A A A A B A A A A A B A A B B A A B B A A B A B B B B A A A B B B A B B B A B A B B A B B B B A B A A A B A B B B A A A A
D4M126 A A A A A A B A A A B A B A B B A A B A A B A B B A A B B B A B B A B A A B A B A A B B A B A A A A B A B B A A B B A B A A B A B B A B A A B B B A A B B A B B B B B B A A B A A A A B B B A A B A B A A A B B A B B B B B A B A B B A B B A A A A A A B A A A A A B A B A A A B B A A B A B B A B B A A A A B B B B B B B A B A A B B A B B B A B A B B B B A A B B B A B B A B A A B B A A B A A B A B B B A A A A B A A B A A B B A A A B B B B B B A A B B A A B B A A A A B A B B B B A B B A B B B A A A A B A A B B B B A B A B B B A B B A B A B B B B B B B B B B A A A B B A A B B B A A B B B B A B A A B A
D3M131 A B A B A B B B B A A A A A A B B B B B B A B A B B B B A A B B A B A B B A B A A B A B B B A A B A B B B B B B A A A B A A B A B B A B B B B A A B B A B A B B B B A A B A A B B A B B A B A B A B A A B B A B B B A B B A B B A A A A A B B A A A B B B A B A B B B A B B A B B B A A B B B A A A B A B A A A B A A B B A B A A B B B B A A A B B A B A B B A A B B A B A A B B B A B B B B A A A A B B B A A B A B A B B B B A A B A B B B A B A A B A A B A B B B B B A B A A B B B B A A A B B B B B A B A B A B B B B A A A B B A A B B A B A A A A A B A A A B A A A A A A B A B B A B A A B A B A B B A B A B A
D2M194 B B B A A B A A A A B A B A A A B A B A A B B A B A B B B A B B A B A B A B A B A A A B B B A A B B B A B B B A A B A A A A A B A B B B B B A B B A A A A A B A A A B A B B A A B B A B A B A B B B A A B A B B B B A A B B B A A A B A A A A B B B B A A B A A B A B A B B B A A B B A B A A B B B B B B A B B B B A A A A B B A B B B B A A B B B B B A A B B B B B A B B B A A A A A A A B B A A B B B A B A B A A A B A B B B A A A A B A A B A B A B A B B B B B B A B B A A A A A A A A A A B A A B A A B A A B A B B B B A A A B A A A B A B A A A A B A B A A A B B B B A A A B B B A A A A A B B A A B B A B B
D4M185 A B B A A A B B A B A A A A A B A B A B A A B A A B B A A B B A B A A A B B A B A A A B B A B A A A B B B A A A A B A A A A A A A A B B B B A A B A B A A A B A A A B A B B B A B B A A A B A B A A A A B A B B B B A B A B A A A B A B A A B B B B B A A A B A B A A B A B B A B A A A A A B A A A A A B A A A B B A A B A A A B B B B B A B A A A A A B B B B A B B B A B A A B B A B B B B A A A B B A B A B B A A B A B B B B A B B A B B A B A A A A B B A B A B B A B B B B B A B A B A A A A B B B A A A A B A A B B B A B B B B B A B B B B A A A B B B B A B B A B B A A A B B B B A B B A B A A A B B A A A A
D1M99 A A A A A B A B B B B A B B B B A A A A B A B B A A B A A A A B B A A A A A A A B A B B A A B A A A A B A A B B A B B A A A B A B A B B B A B B A B B A A B B B A B B B A A A B B A A B A B A B B A B B B B A B B B B B B B A A A B A B A B A A B B A B A A A A B A A B B B B B A A A B A A A A B A A B A A B B B A B B B B B B B B B A A B B A B A A A B A B A A B A B B A A A B A B B A B A A B B B A A A B A B A B B B B B A A B B A A B B B B A A A B A B A B B B A B B B A B B A A B B B A A B B B B A A A A B A A B A A B A B A B B B B A A A B A A B B A A A B A A B B B B B B A A A A A B B B A A A A B A A A A
D2M93 B A B B B A A B A B B B A B B A B A A B B B B A A A B A B A B A A A A B B B A A B B B B B A B A A A B B B B B A A A A B A A A A B B A B A A B B B A B B A B A B A A B B B B B A A B B A B A A A A B A A B B B B B B B A B A A A A B B A B B B A A A B B B A A A B B B A B B A B A B A A A A A B A B B B B A A B B A B A A A B A B A A A A A A B B A B B B B A B A B B A B B B A A A B B A A B A B B B B B A B A A A B B A B A A B B A B A B A B B B B A A A B A A B B A B A A A B B A A A A B A B B B B A B B A B A B B B A A A B A B A A A A B A B B A A A B A B B B A A B B B A B A B B A B B B B A B A A A B B A B A
D1M165 A A A A B A B B B B A A B B A B B A B B A B A A A B A B A A A A A B B B B B B B B B B B B B A A A B B A B B A A B B B B A B A A A A B A B A B B A B B A A A B A B B B A B A B B B A B B B B A A A B A B B A A B B A A B A B A A A B A A A B A A A A A A A A A A A A A A A B A B A B A A B A B B A B B B A B A A A B A B A B B B A A B B B B B A A A A A A B B A A A B B A B A B A B A A B A B A A A B B A A A A B B A B B A A A A B B A B B A B A A B A B A A A B A A A A A B A B A A A A A A B A A A A A B A B A B A A A A A B B B A A B A A B A B B B B B A A B A B B A B A A A A A B A A B B A B A A A A B B B B A B
D1M74 A A B B A B A B A A B A B A B A B B A B A B B A A A B B A B A B B A B A A B A A B A B A B A B B A B A B A B B B A B A A B B B B A B A B B A A B A A B A A B B B A A A A B A B B A B B A B A B A A A B B A B B B B B B B A A A A B B A A A B A A A A A B A A A B A B B B B A A B B A B A B A B A A A A B B A B A B A A B B B A B B B A A B B B A B A A A B A B B A B A A B B A A A A A A A B B A B A A A A A A A B A B A B A B A A B B A B A B B B A A A A A B A B A B A B B A A B B A B B B B A A B A A B B A A A B B A A A A B A B A A B A B A A A B A B A B B A A B A A A B B B A A A A A A A A A B B A A A A B A A A
D1M40 A A A A B A B B A B B B A B B A B B B B A B A B B B A A B B A A B B A B B B B A B A A A A A B B A B A A A B B A A B A A A B A B A A A A B A B A A A A A A A B B A B A A B B B A A A B B B B A A A A B A B B B B A B B B B B B A A A B B B B A A B A A A A A A A B B B B B A B A B A A A A B A B A A A B A A A A B A A B A B B B A B A B A A B A A A A B B A A B A A A B B B B B B A A A B B A B B A A B B A B A B B B A B A A A B B A A B A A A A A A B B A B A B A A A B B B A A B B A A B A B A B A A B A A B A B A A A B B A A A B A B A A A B A A A A A B A B B A B B B B A B A A A B A A A A B A B B B B B A A A A
D5M167 A B A B B A A A A B B A B A B A A A A A B A A B B B A A B A A A A B B A A A A A B B A B A A B B B A B B A B A A A A A A A B A B B B B B B B B B A A A B B A B B B A A A B B B B B A B B A A B B A A B A B B B A B B A A B B B B B A B A A B A B B A B A B B A A B A B A B A A A A B A B B B A B B B B B B B A B A A A A B A B A B A B A B A A B B B B A B A A B B B A A A A B B B A A A B B A A B B A A A B B B A B A A B B A A A B A A B B B B A B A A B B B A B B B B A B B A B B B B A A B A B A A A A B A B B A A B A A A B A B A A B B A B A A B A B A A B A B B A A B A B B B A A B A B A A B B B A B B B A A A B
D3M72 B A A A A B A B A A A A B B A B B B B B B A A A B B A A A B A A B A B B B B B A A A B A B B A B A A B B A B A A A B A B B B B B B A A B A B A A B B A B B B A A A B A B B A B A A B A A B B A A A B B A B A A A B A B A A B A A B B A A A B A B B A B B A B A A A A A B A A B B A A A B A A B A A A B A A A B A A B A A B A A B A B B B A A B B B B B A B B A A B B B A A B B A B A B A B B A B A A B A A A B A B A B B B B B B A B B A A B B A A B A B B A A A A A A A A B A B A A A A A B B B A B A A A A B B A A B B B B A B A A A B B B B B B B A B A A B A A A B A A A B A A B A A B B A B A A A B A B B B B A B B
D1M80 A A B B A B A B B B B A B A B B B B A A A B B B A A B B A A A B B A A B A A A A B A B A B A B B A B A A A B B B A B A A B A B A A B A B B B A B A A B A A B A B A A A A B A B B A B B A B B A A B A B B A B B B A B B B A B A A A B A A A B A A A A A B A B A A A A B B B A B B A A B B A A B A A A A B B A B A B A A B B B B B B B B A B B A A B A A A B A B B A B A A B A A A A A B B A B B A B A A A A A B A B A B A A B B A B B B A A A B B B A B A A A B A B B B B B B A A B B B A B B B A A B A B A A A A A B B A A B A B A B A A B B A A A A B A B A B B A A B B A A B B B B A A A A B A A A B A A A A A B A A A
D4M53 A A A B B B B A A B A A B A A B B B A A B B B A B B B A A A B A A B A A A A A B A B A A B B A B A A B B B B B A B B A A A B A A A B B A B B A A A A A A B A A B B A A A B A B A A A B B A B B B B B A B B A B B B B A A A A B A B A A A A B B A B A A B A A B A A B A A B B A B B B B A B A A B A A A B B A B B B B B B A A A A A A A B B B A B B A A A A A A B B B A A B B A A B B A B B B A A A A A B A B B A B B A A B A B A B B B A A A B A B B A A B B A B B B A A A A B A A B B A B A A A A B B B A B A B A B B A B A A B A B B B A A B B B B B A B A B B A B B B B B A B B B B B B B B A B A B B A B B B A A B B
D2M145 B A B B B A A B B A A A A A A A B A A A B A A A A A B B B A B B A B B B B A B B B A B B A A A B A B A A A B B B A A A A B B A B B A B A A B A B B A A B A B B A B A B A B A B B A B B A B A A B A A A A B B B A A A B B A B B A B A A A A B A A A B B B B A B A A B A A B A B A A A B B A A B A B A A B B A B A B B B A A A B B A B B A A A A B B B A B A B B A A A A A A A B A A B A B A B B B B A B B B A B A A B A B A B A B A A A A B B A A A B B A B A B B B A A A B A A B B B A B B A B B B A A A B B A B A A A B B A A B B A B B B A B A B B A B A A B B A B A A B B B A B A A B B A A A B B A A B B A B A B A B
D3M99 A A A A A B A A A A A A B A A A B B B B A B B A A B B A B B B B B A B B A B A A A A B A B B A A A A A B A A A A A A A A A B B A A B A B A B B A A B B A B A B A B B A A B A A B B B A A B B A B A B B A B B B B B B B B B B A B B A A B A B A B A A B B B A B A A B B B B A B A A B B B A B A A A A B A A A B A A B A A B B A A A A B B A A B A B B B A B B B B B B B A B B B B A A A A B A B A A B B B A B A A B A A A A B A B B B A A A B B A A A B A B A B A A A B A B A B B B A A B A B A B B B B B B A A B B A B A B B A B B B B A A B A B B A B A A A B A B A B B B A A A A A A B A A A B A B A A A A B A B B A A
D3M188 B B A B A A A A B A A B A A A A A A A B B A B B B B A A B A A B B A B B B A A B B B A B A B A B A A B A A A A B B B B B A A A B B A B A B A B B B A B A B B A A B A A A B A A B A A A B B B B B A B A B B B A A A B B A A B A A B A B A A A A A B A A B A A A B A A B B B B A B B A B B A A A A A B A A B B B A A A B A A B A B A B A A A A B B A A B A A A A A A A A A B B B B B A B B A B B A B A B B A B A B B A B A B A B B A B B A A A B B A B A B A B A B B B A A B A B A B B B A B A B B A B B B B A A B B B A B A A B B B B A B B A A B B A B B A A A A A A A B A A A B A A B A A A A B A B B A A A A B A B B A
D5M37 B A A A A A A B B B A B A A A A A A A B A B A A A A B B B B B A A A B B B A B A B B A B B A A A B A A B B A B B B A B B A A B B A A A A A A A B B A B B A A A B A B B A B B A B A A A A B A B B B A B B A B B B B B A B A A A A B A B B B A A B B B A B B B B B A A B B A B B B A B B A B B B B A A A A A B B A B A A A A B A B B B A A B A A A A A A A B B B A A B A A B A A B A A A A B A B A B A B A A A B A B A A B A B A B B A A B B B B A B A A A B A B B B B A A A A A A B A B A B B A A A A B A B A B B A B A A B A A A A A B A A B B B B A A B A B A A A A A A A A B B B B B B A A A A B A A A B B B A B A A B
D1M131 B A A A A B A B B B A B A B A B A B B B B B A A A B A B A B A B A A A A A B B A B B A A B B B A B B A B A A A B A A A B A B B B A A A B A B A A A B B A B A B A A B A A A A A B B B A A A B B B A A A B B A A B A A A B B A A B B A B A B A A A B B B A A A A A A A B B B B A A A A B B B A A A B B B A A A B A B B B B A B B B B B B A A B B A A A A B A B A A B B B A A B A B A A A B B B B B A B B B A B B A A A B A B A A B A B B B B B A A B B B A B A B A B A A A B A A A B B A B B A A B A B A A B A B B B A A A B A A A A B A A B A A A A A B A B A A A A A B B B B B A B B B B A B B A B B A B B B A A B B A B
D2M65 A B B B B A A A A B B B A A A B B B A A B A B A B A A A B B A A A A A B B A A B B A B A B B A B B B A B B A B A A A A B A A A B B A B A B B A B A A B A B A A A B B A A A B B A A A A B B B A A B A B A B B B B B A B A A A B A A A B B B B A A A B B A A A A A B B B B A B A B A B A B A A A B A B B B B A B B B A A B B B B A A A B A B A B B B A A A B A A A B B B A A B A B B A A A A B B B B A A B B A A A A B B B A A B A B A A A A A B B B B B B A B B B A B B A B A A A A B A A A A A B B A A A A B B B B B B B A A A A B A A A A A B B A B A B A B B A B B B B B B B B A A A B B A B B A B A A A A B A B A A A
D4M99 B A B B A A A A B B B A A A A A B A A A A B A A A A B B B B A A A A B A B A A B A A A A B B A A A A A B B A B A B A A B B B A B B A A B B B B A A A A B B A A B B B B B B A A B A A B A B B A A A A B B A B B B A A A B A B B B A A B B B B A A A A B B B A B A A B B A B B B B A B A A B B B B A B B B A A A B A B B B A B A A B B A B B B A A A A B B B A B A A B B B B B B A B A B B B B A B B A A A A A A B A B B B A A B B A B A B A A A B B A B B A A B A A B B B B A B A B A B B A B A B B B B A B A A B B B A B B B A A A B B B A B A B B B B A B B B B A B A B B A A B B B B A B B A A B A B A A B A A A A B A
D4M40 A A A B B B B A A B A A B B A B A B B B B A A B A B B A A B A B A B A A B A A B B A A A B B A A A A B B A B B A B B A B B B A A B B A A B B A B A A A B B A A B A A A A A A A B A A B A B A B B B A A B A A B B B B A A A A A A B A B B A A A A B A B B B A A A A B A B B A A B B B A A A A A A B B B A B B B B B B B A B A A A A A B B A B A B B B B B A A A B B B A B A B A B B B B B A A B A A A A B A A B A A A A B B A B A A B A B A B B A B A B B B A A A A B A A B A A A B B B A B A A A B A B A A A A B A A A A B B A A A B B B B A B B B B B A A B B B B A A A A B B B B B B A B B B A B A A B A A A A A A A B
D2M34 A B A B B B A B A B B B A A A A B B A B A A A B A B B B A B A B A B A B A B B B A A A A A B B B B B A B A A B B B B A A B A A A A A B A B A A B B A A B B A A A A A A A B B B A A A A B B B A B B A A A A A B B B A B A A A B B A B B A B B A B A B A A A A A B A B A A B B A B A B A B A A A B A B A B A A A B B B B A A A A A A A B A B A B B B A A A B A B B A B B B A B A B B A A A B A A A B B B B A B A A A A B B B A A A B A A A A A B B A B B B A A B B A B A A B B B A A A A B B B B B B A A B A A B A B A B A A B B B B B A A A A B B B A B B B B B A B A A B B B B B A A A B B A A A A A A B B B B A B A B A
D1M8 A A B A A B B B B A B B A B B B B A B B A A B A A B A A B A B B A A A B B A B B A B A B B B B B A B B B B B B B A B A B A B A A A A A A B A B B A A B A A B B B B B A B A A A A A A B A A B A B B A B A B B A B A B B A B A A A A B B B A B B A B A A A A A B A A B A A B A A A A B B A A B B B B A B B A A A A B A A B B B B A B B B A A B B A B B A B B A A B A B A B A B B B B A B B B B A A B A A B B B A A B B B A A B B B A A B A A B B A B B B A B A A B A A A B B A A A A B B A B A B A B A A A B A A B A A A B A A B B A A B B B B B A B A A A A A A A B A A B B B A A A A A A A B A B B B B B A A A B B A A B
D1M135 A A A A B B A B B B A B A B B A A B B A B B A A A B A B A B A B A A A B B B B B B B A A B A B A B B A A A A A B A A A A A A B B A B A B A B A B B B B A A B A B B B A B B A A B B B A A A B A B A B A B B A A B B A A B B A A B B A A A B A A A A A A A A A A A A A B B A B A A A A B A B A B A B B B A A A B B B B B B A B B A B B B A B B B A A B A B A B A A B A B A A A A B B A A B B B B A A B A B A B B A A A B A B A A B A B B B B A B A B B B A B B A A B A A A B A A A B B A B B A A B A A A A A B B B A A B A A A A A A B A B B B A A A A B A B A A A A A A B A B B A A B B B A B B B B B A B B B A A B A A B
D2M148 B A B B B A A B A A A A A A A A B A A A B A A A A A B A B A B B B B B B B A B A B A B B A A A B A A A A B B B B A A A A B B A B B A B A A B A B B A A B A B B A B A B A B A B B A B B A B A A B A A A A B B B A A A B B A B B A B A A A A B A A A B B B B A B A A B A A B A A A A A B B A A B A B A A B B A B A B B B A A A B B A B B A B A A B B B A B A B B A A A A A A A B A A B A B A B B B B A B B B A B A B B A B A B A B A A A A B B A A A B A A B A B B B A A A B A A B B B A B B A B B B A A A B B A B A A A B B A A B B A B B B A B A B B A B A A B B A B A A B B B A B A A B B A A A B B A A B B A B A B A B
D2M90 A A B A B A A A A B B B A A A B B A A B B A B A A B B A B A A A A A A A B B A A B B B B B A B A B B A A B B B A A A A A A A A A B A A B B B A B B A B B A B A B A B B B A B B A A B A B B A B A B B A A B B B B B B B A A A B A A B B B B B B B B B B B A A A A B B B A A B B A A B A B A A A B A B B A B A A B B A B A B A B A B A A B B A B B B A A B A B A B B B B A A B A B A A B B A A B B B A A B B A B A A A B B A B B A A A A B A A A B B B B A A A B A A B B A A A B A B A A A A A B A B B B B A B B A B A B B A A A A B A B A A A A B A B A A A A B A B B B B B B B B A A A B B A A B B B B A A A A B B A B A
D3M21 B B B B B A A B A B A A A B B A A A B B B B B B A A A A B B A A B B A A A B A A A A A B B B A A B B B A A A B A A B A B A B B B B B B A A B B A A A B A A B A B A A A B A A B A B A B B A B A B B B B A B A A A B A A B A A A A B A B A A B B B B B A B B B A B A A A A A B A B B B B A A B A B A B B B A A A A A A A A B B B A B B B B B B A A A B B B B A B B B A A B B A A B B B A A B B A A A A A B B B B A A A A B A B A B A B A A A A B B B B B A A A B B A A A B A B B B A A B A A A A B A B B B A B B B B B B A B B B B B B B B B B B A B B B A B B A A A A B A B B A A A B A B B A A A B A A B B B B A B B A A
D2M162 B A B A A A A A A A B B B A B A B B A A A B A A A A A A B B A A A A B A B A A A A B A B B A A B B B B B A B B A A A A A A B A A A B A B A B A B B A A B B A B A A A B A B B B A A A B A A A A A A A B A A B A B A A B B A B B A A A A A A A A B A B B A A A B B A B B B B A B A A A B B A A B B B B A B B A B B B B B A A A B A A B B A B B B A B B A B A B A B A B B A A A A A A B A B A B B B B B A B A A B A B B A A B B A B A A A B B B B B B A B A A A B A B B B A B A A A A B A B A A A B B B A A B B A A A A B A B B A B B A B A B B A A B A B A B A B A A A B B B B B A B A B B A B A A A A A B A B A B A A B A
D1M150 A B A A B B B B A B A B B B A A A A B A A B A A A B A B A B A A A A B A A B B B B B A B B B B B B B B A B A B A B B A B B A B A A B A B B B A A A B A A A B A A B B A A B A B B B A B B A B A B A B A B B B B B B A A B A A B A B A A A A A A A A B B A A A A A A A A B A A A B A A B A B A A A A B B A A A B B B A B B A B B A B B B A B A B A A A A A A A B A A A B B B B B B B A B A B B B A A A B A A A B A B B A B B A A B A A B A B A B B B B B B B A A A B A A A A A A A B A A A B A A A A B A A A B A B A B A A A A A B A B A A B A A B B A B A B B A B A A B A A B A A B A B B A B B B A B A B B A B B A A A A
D3M33 B B A B B A A B A B A B B B A A B A B B B B B B A A A B A A A A B A B A B B B A A A A A B B A B B B B B A B B A A B A B A B B A A A B B A B B A A A A A A B A B A A A A A A A B B A A B A B A B B B B A B B B A B B A B A A A A B A B A B B B B B B A A B B A B A B A A A B A B A A B A A B A A B B B A A A A A A B A A B B B A B A B B B B A A A B B B B A B B B A A B B A A B B B B B B B A A A A A B B B B A B A A B A B A A A A B A A A B B B B A A A B B B B A A A A A B B A A B A A A A B A A B B B A A B B B B A A B B B A B A B B B B B B B A B B B B B B A B A B B B A A A A B B B A B A A A B A B B A B B A B
D1M136 A A A A B B A B B B A B A B B A A B B A B B A A A B A B A B A B A A A B B B B B B B A A B A B A B B B A A A A B A A A A A A B B A B A B A B A B B B B A A B A B B B A B B A B B B B A A A B A B B B A B B A A B B A A B B A A B B A A A B A A A A A A A A A A A A A B B A B A B A A B A B A B A B B B A A B B B B A B B A B B A B B B A B B B A A B A B A B A A B A B A A A A B B A A B B B B A A B A B A B A A A A B A B A A B A B B B B A B A B B B A B B A A B A A A B A A A B B A B B A A B A A A A A B B B A A B A A A A A A B A B B B A A A A B A B A A A A A A B A B B A A B B B A B B B B B A B B B A B B A A B
D1M143 A B A A B B B B A B A B A B B A A B B A B B A B A B A B A B A A A A B A A B B B B A B A A B B A B B B A B A B A A B A B B A B B A A B B B B A A A B A A A B A B B B A A B A B B B B B A A B A B B B A B B A B B A A A B B A B A B A A A A A A A A A A A A A A A A A B B A B A B A A B A B A B A A B B B A A B B B A B B A B B A B B B A B B A A B A A A A B B A A A B B B B B B B A B A B B B A A B B A A A B A A A A A B A A A A B B A B A B A B A B B B B A A B A A A A A A A B B A B B A A B A B A A A A A B A B A A A A A A B B A A B A A B B A B A B B A B A B A A A A A A B A B B A B B B A B A B B A B B A A A A
D4M146 A B A A B A B B A B A B A A B B A A A A B B A B B B B B A B A A A A B A A A B B A B A B A A A A A A A A B B A B B B B A B A B A B A B B A A B A B A A B B B B A A B B B B A B B A A A B A A B A A A B A B A B A B B B B B A B A B B B A A B A A A A A B B B B B A A B A B B A A A B B A A A B A B A A A A A A A B B B B A A A A A B B B A B B A A B A A A B B B A B A B A B B B B A B A B B A A A A B A A B A A B A A B A B A A A A A B A A A B A B A A B A B B A A B A B A A A B A B A B B B B A A A B A A A B A B A A B B B A B B A A B A B B B A A B A B B B A B B A B B B A A A B A B B B B B B A B A A A A A B B A
D3M156 A B A B A B B A A B A B A A A A A A B B A B B A A B B B A B B B A A B B B A B A B A A A A B A B B A B B A A A A A B B B A A A A B A A B B A A B B A B A B A B B B A B A A A B A A A B B B B A A A A A B B A B A A B A A A A B B B B A B B A A A A A B B B A A B B B B A B A B A B A B A B A B B A B B B A B A A B A A A A A A A A B B B A A B B B A B A A A A A B B A B B B A B B B B B A B A A A A A A B B A A B A A A B A A B A A A B B B B A A B B B B A B B B A B B B A B B A A B B A A B A B B B B B A B B B B B B B A A B B B A A A A A A A B B B A A A A A A A B B A A B B A A A A A B B A B A B A B B B B A A A
D4M1 B A B B A B A B A B A A B B A B A B B B A A B B A B B B A B A B A B A B A B A A A A B A A B A A A A A B B B B B B B A B B B A A B B B A A A A B B B A A B A A A B A A B B A B B A B A B A B B B B A A A A B A A A B A B A A A A B B A B B B B A A A A B A B B A A A A B B B A B B A A A A A A B A B B B B A B A A B A B A A B A A A A A B B A B A B B B A B B B B B A B B A A A B B B B B B B B A B A A B B B A A A B A A B B B B B B A A A A B A A A B A B B B B B B A B A A A B A A B B A A A B A A B B A B A A A A A A B B B B B B B B A B B A B A B A B A A B A B B A B A A B B B B B B B A A A A B B A B A B B B A
D2M175 B B B A A B A A B A B B B A A A B A A A A B A A B A A A B A A A A A B B A B A B A A A B B B A B A B B A A A B A B B A A A A A A A B A B A B A B B A A B B A B A A B B A A B A A A B B A B A B B A B B A B A B B B A B A B B B A A A A A A A A B A B A A B A B B A A B B B A B A A B B B B B B B B A A B B A B B A B A A B A B B A B B A B A A B B A A B B B A B B B B A A A A A A B A B A A B A A B B A A A B A A A A B B B B B A A A B A A A A A B B A A A B B B B A B B B B B A B A A A B A B A A A A B B A B A A B A B A B B A A A A B A A A B B B A B B B A A B B A B B B A A A B A A B A A A A A B A A A B A B B A
D2M107 B B B B A A A B A A B B A B B B A A A A B B A A A B B A B A B A B A A B B B A A B B A A B B B A B A A B B B B A A A A B B A A A B B A B A A B A B A A B B A A A B B A B A B B B B B A A A A B A A B A A B B B B B B B A B B A A A A B A B B A A A B B B A A A B A B B B B B A B A B A A A B A A A B B B B B A A B A B B A B B A B A B A B A A B A A A A A B A A A B B A B B B A A A B B A A B A B B A A B A B B A A B B A A A A B B A A A B B B B B B A A A B A A A B A B A A B B B A A A A B B B B B B B B B A B A A B B B A A B A B A A A A A A B B B A B B A B B A A B B B B B B A A B A B B B B A A B A B B B A B A
D4M87 A B A B A A A A A B B A B A A A B B A B A B A A B B B B B B A B A A A A B A B B A A B B A B A B A A B B A B B B B B B A A B A B B B B B B B B B A A A A A A A B B A B B A B A A A A B A B B B A B A B B A B B A A B A A A B B A B A B A A B B B A B B B B A B A A B B B A B A B A B A A B B B B A B B B A A A B A B B A B A B B A A B B B B A B B B A B A A B A A B B B B B B B A A A A B B B B B A B B B A B A A B A B A B B A A A B A A A B A A A B B A B B A B B B A A A A A A A B B A A A A B A B A A A A A A B A A B A A B B B B B B A B B B B B A A A B A A B A A A B A B B B B A A B B B B B A A B A A A B A B B
D5M12 A B B B A A A B A B B A B A A A A A B B A A A A A B B B A B B A B A A A B A B A B B A B B A A A A A A A A A A A A A B B A A B B B A B A B B A B B A A B A A A B A B B B B B B B A A A B B A B B A A A B B B B B B B A B A B B B B B B A B A A B B A A B B B B A B B B A A B A B A A A B B A A B B A A A B A B A B B B B B B B B B B B A B B A A B A A A B B B B A B A A A B A B B A A A B A B B B B A A A A A B B A A A A B B B B A A B B A B A A A A B A B B A A A B B A B A B A A B B A A A A A A B B A A A B A A A A B B A A B A B A A B A A A B A A A B A A B A A A A A B B B B B A A A A A B A A B B A A A B A A A
D3M125 A B A B A B B B B A A A A A A B B B B A B A B B B B B A A B B B A A B B B A B A A B A B A B B A B A B B B B B B A A A B A A B A B B A B B B A A B B B A B A B B B B A A B A A B B A B A B B A B B B A A B B A B B B A B B B B B B A A A A B B A A A B B B A B A B B B A B B A B A B A A A B B A B A B A B A A A A A A B B A B A A B B B B A B A B B A B A B B A A A B A B A A B A B A B B B A A A A A B B B A A B A A A B B B B A A A A A B B A B A A B A A B B B B B A B A A A A A B B B B A A B A A B B A B A B A B B B B A A A B B A A B B B B A A A A A B A A A B B A A A A B B A B B A B A A B A B A B B A B B B B
D5M164 A B A B B A B A A B B A B B A B A A A A B A A B B A A A B A A A A B B A A A A B B B A A A A A B B B B A A B A A A A A A B B A B B B B B B B B B A A A B B B B B B A A A B B B B B A B B A A B B B A B A B B B A B A A A B B B B A A B A A B A B B A B A B B A A B A B A B A A B A B A B B B A B B B B B B B A B A A A A B A B A B A B B B A A B B B B A B A A B B B A A A A B B B A A A B B A A B B A A A B B B A B A A A A A A A B A A A B B B B B A B B B B A B A B B B B B A B B B B A B B A B A A A A B A B B A A B A A A B A B A A B B A B A A B A B A A B A B B A A B A B B A A A B A B A A B B B A B B B B B A B
D4M147 A B B A B A B B A B A B A A B B A A A A B B A B B B B B A B A A A A B A A A B B A A A B A A A A A A A A B B A B B B B A B A B A B A B B A A B A B A A A B B B A A B B B B A B B A A B B A A B A A A A A B A B A A B B B B A B A B B B A A B A A A A A B B B B B A A B A A B A A A B B A A A B A B A A A A A A A B B B B A A A A A B A B A B B A A B A A A B B B A B A B A B B B B A B A B B A A A A B A A B A A B A A B A B A B A A A B A A A B B B A A A A B B A A B A B A A A B A B A B B B B A A A B A A A B A B A A B B B A B B A A B A B B B A A B A B B B A B B A A B B A A A B A B B B B B B A B A A A A A B B A
D1M66 A A A B B B A A A A B A B B B A B A B B A B B B B B A B A B A B B A A A B B A A A A B A B B B B B B A B B A A B A B A A A B B B A B A B B A A A A A B A A B B B A A A A B A B A A A B A A A B B A A B B A B B A A B B B A A A A A B A B B B A A A A A B A A B A A B B B B A B B B A B A B A B A A B B A B A B A B A B B B B B A B B B A B B B A B A A A B A A B A B A B B B A A B A B A B B B B B A A B B A A A B A B A B A A A A A B A B A A B A A A A A A B B B A B A B B B A A B B B B A B B A A A A A B A B A B A A A A A B A B A A A A B A A B B A B A B A B A B B A A B B B A A A A A A A A A B B A A A A A A A A
D2M143 B A B B B A A B B A A A A B A A B A A A B A A A A A B B B A B B A B B B B A B B B A B B A A A B A A A A A B B B A A A A B B A B B B B A A B A B B A A B A B B A B A B A B A B B A B B A B A A B A A A A B B B A A A B B A B B A B A A A A B A A A B B B A A B A A B A A B A B A A A B B A A B A B A A B B A B A B B B A A A B B A B B A A A A B B B A B A B B A A A A A A A B A A B A B A A B B B A B B B A B A A B A B A B A B A A A A B B A A A B B A B A B B B A A A B A A B B B A B B A B B B A A A B B A B A A A B B A A B B A B B B A B A B B A B A A B B A A A A B B B A B A A B B A B A B B A A B B A B A B A B
D4M8 B A B B A B A A A B A A B A A B A A B A A A B B A B B B A B A B A B A B A B A A A A B A A B A A A A A B B B B B A A A A B B A B B B B A A A B A B B A A B A A A B A A B A B B B A B B B A A B B B A A B A B B B A B B A A A A A B B A B B B B A A B A B A A B A A A A B B A A B B A A B A A A B A B B B B A B B A A A B A A B A A A A A B B A B A B B B A A B B B B A B B A A A B B B B B B B B B A A B B B B A A A B A B B B B B B B A A A A B A A A B A B B B B B B A B A A A A A A B B A A A A A A B B A B A A A A A A B B B B B B B B A B B A B A B A B A A B A B B A A A A A B B B A B B A A B A B A A B A B A A A
D2M88 A A B A B A A A A B B B A A A B B A A B A A B A B B B A B A A A A A A B B B A A B B B B B A B A B B A A B B B A A B A A A A A A B A A A B B A B B A B B A B A B B A B A A B B A A B A B B A B A B B A A B B B B B B B A A A A A A B B B A B B B B B B B A A A A B B B A A B B A A B A B A A A A A B B A B A A B B A B A B A B A B B A B B A B B B A A B A B B B B B B A A B A B A A B B A A B B B A B B B A B A A A B B A B B A A A A B A A A B B B B A A A B A A B B A A A B A B A A A A A B A B B B A A B B A B A B B A A A A B A B A A A A B A A A A A A B A A B A B B B B B A A A B B A A B B B B A A A A B B B B A
D2M170 B A B A A A A A B B B B B A A A B A A A A B A A A A A B B A A A A A B B A B A A A A A B B B A B A B B A A B B A B A A A A A A A A B A B A B A B B A A A B A B A A B B A A A A A A A B A A A A B A A B A B B A B B A B A B B B A A A A A B A A B A B A B B A B B A A B B B A B A A A B B A B B B B B A B B A A B A B A A B A B A A B B A B A A A B A A B A B A B A B B A A A A A A B A B A A B A A B A B A B B B A B A B B B B B A A A B B A A B A B B B A A B B B B A A B B B A A A A A A A A B B A A A B A A A A A B A B A A B A B B A B A B A B A B A B A B A B B A A B B B B B A B A A B A B A A A B A A A B A B B A
D4M60 A A A B B B B B A B A A B A A B B B A B B B B A B B B A A A B A A B A A A B A B A B A A B B A A A A B B B B B A B B B A A B A A A B B A A B A A A A A A B A A B B A B A B A B A A A B B A B B A A B A B B B B A B A A B A A B A B A A A A B B A B A A B A A B A A B A A A A A B A B A A A A B B A B A B B A B B B B B B A B B A A A A A B A A B B A A A B A A B A B B B B B A B B B A B B B A A A A A B B B B A B B A A B A B A B B B A A A B A B B A A A B B A B B A A A A A B A B B B B B A A A A B A A B A A A B B A B A B B A B B B B A B B B B A A B B B B B B A B A B A B A A A B B B B A A A A B A B B B B A B B
D5M66 A A A A B A A B B B B B A A A A B B A B A A A A B B A B B B B A A A B B A B B A B B B B A A A A B A B A A A A A B A A B B B B B B A B A A A A A B A B B A B A B A A B A A B A A B A A B B B B B B A A B A A A B B B A B B A A B A A B A B A A B A A A B B B B A B A B A A A A B B B B B A B A A A B B A B A B A A A B A B B B A B A B A B A A A B A A B A B A A A B A A B A B B A B A A B A B A A A A A B A B B B B B B A A B B B B A B B B B A A B B B B A B B A B A A B A B B B B A A B B A B A A B A B A A B B B A A A B A B B A B B A B B B A A A A B A A A B A A A B A A A B B B B A B B B A A B B B A B A A A A B
D5M184 A A A A B A B B A B B B B A B A A A B B B A B A A A A B B B B A A A A A A B A A A A A B A A B B B B B B A B B A A A A A A B B B A B A B A B B B A A A B B A B B B A A A A B B A B A A A A A B B B A A B B A B A B B A A B B A B B A A A B B B B A A B A B B A A A A B A A A A B A B A B B A A B B B A B A B B A A A B A A A B A B A A B B B A B A A B A A B B A A B A B A A B B B A B A A B A A B A A A B B A B B B A B A B A A B B A B B B A B A B A B A B B A B A B A A A B A A A A B B B B A A A A A A B B B B A A B B A B A A A A B B B B B B A A A A B B A A B A A A B A B B B A A B B B B A B A B A A B B A A B B
D3M17 B A B B A A A B A B A A A B B A A A B B B B A B A A A A B B A A B B A A B B B A A A A B B B B A B B A A A B B A A A A B A B B A B B B A A B A B B A B A A B A B A A A B A B B A A A B B A B A B B A B B B A B A B A B A A A A A A A B B A B B B B A A A B A A B A B A A A B A A B A B A A A B B B B A B A A A A A A A A B B B B A B B B B B A A A B B B B A B B B B A B A A A A B B A A B B B A A A A B B A B A A A A B A B A B A A B A A A B B B B B A A A B A A A A B A A B B B A B A A A B B A B B B A A B B B B B A B B A B B B B B B B B A B B B A B B A A A A B A B B A A A B A B B A A A B A B A B B A A B B A A
D5M35 B A A A B A A B B B A B A A A A A A A B A B A A A A B B B B B A A A B A B A B A B B A B B A A A B A B B B A B B A A B B A A B B A A A A A A A B B A B B A A A B A B B A B B A B A A A B B A B B B A B B A B B B B B A B A A A A B B B B B A A B B B A B B B B B A A B A A B B B A B B A B B B B A A A A A B B A B A A A A B A B B B A A B A A A A A A A B B B A A B A A A A A B A A A A B A B A B A A B A A A A B A A B A B A B B A A B B B B A B A A A B A B B B B A A A A A A B A B A B B A A A A B A B A B B A A A A B A A A A A B A A B B B B A A B A B A A A A A A A A B B B B B B A A A A B A B A B B A A B A A B
D1M190 A B B A A A B A A B B B A B A A B A B A B A A A A B B B A A A A A B B B A B B A B A B B B B A A B B A A B B B A B A B B B B A A A A B A B B B B B A A B A A B B B B A A B B A B B B A B A A A A A A A A A A A B A B A B A B B A B A A A A A A A A A B A A A A A B A A B A A A A A A A B A B B B A B B B A B B A B B A B A B A A A A B A A A A B A A A A B B B B B B B B A B A A A B A B B B B A A A B B B A A B B B A B A A A A B A A B B B B B A A B B B A B A B B A B B B B A A B B B A A A B B A A A A A A B B B A B A A B B B B B A A A A A A B B B A A A B A A B B A A A B A B A B A A A B A B B A B B B B A A B B
D2M95 B A B B B A A B A B B B A B B A B A A B B B B B A A B A B A B A A A A B B B A A B B B B B A B A A A B B B B B A A A A B A A A A B B A B A A B B B A B B A B A A A A B B B B B A A B B A B A A A A B A A B B B B B B B A B A A A A B B A B B B A A A B B B A A A B B B A B B A B A B A A A B A B A B B B B A A B B A B A A A B A B A B A A A A B B A B B B B A B A B B A B B B A A A B B A A A A B B B B B A B A A A B B A B A A B B A B A B B B B B B A A A B A A B B A B A A A B B A A A A B A B B B B A B B A B A B B B A A A B A B A A A A A A B B A A A B A B B B B A B B B A B A B B A B B B B A B A A A B B A B A
D5M98 B A A B A A B A A A A B A B B A A A A B B B B A B A B A B B B A B A A A A B A B A A B B A B A B B A A B A B A A A A B B B B A A B B A B A A B B A A B A A B B A A B B B A A A B A B A A A B A A B B A A B A B A B A A B B B B B A B B B B B B B B A B A A B B B A B A A B A A B B B B B A A A B A B B A A B A A A A B A B B B B A A B A B B A A B B B A B A A A A A B B A A A B A B A A A B A B B A A A B B A B A A A A B A A B A B A B B B A A B A B A B A B A B B B B A B B B A A B A B A A A A B B B B A A B B B A A A A A A A A B A A B A B A A B A B B A A A A B B A A B B B A B B B A B B B A B B B B B B A A A B
D1M189 A B B A A A B A A B B A A B A A B A B A B A A A A B B B A A A A A B B B A B B A B A B B B B A A B B A A B B B A B A B B B B A A A A B A B B B B B A A B A A B B B B A A B B A B B B A B A A A A A A A A A A A B A B A B A B B A B A A A A A A A A A B A A A A A B A A B A A A A A A A B A B B B A B B B A B B A B B A B A B A A A A B A A A A B A A A A B B B B B B B B A B A A A B A B B B B A A A B B B A A B B B A B A A A A B A A B B B B B A A B B B A B A B B A B B B B A A A B B A A A B A A A A A A A B B B A B A A B B B B B A A A A A A B B B A A A B A A B B A A A B A B A B A A A B A B B A B B B B A A B B
D4M16 A A A A A B A B A B A A B B A B A A A B A A B B A A A B A B A B A B A B A A A B A A B A B B A A A A B B A B A B B B A B B B A B A B A A B A B B B B A B B A A B B A A A A B B B B A A B A A B B B A A B A A A B A B B A B A A A B A A A A B A B A B A B B A A A A A A B B A B B B A A A A B A B A B B A A A B B A A A A A A B A A A A A B B A B B B B B A A A B B B A B A A A A A B B B B B B B B A A B A B B A A A B B B A B B B A A B B A B B B A B A A B B A B B B A B A A A A B A B B A A A A A A B B A B A A A A A A B B B B B B B A B B B A B A B B B B A B A B B A A A A B B B B A B B B B B A B A A B A B A A B
D3M37 B B A A B A A B A A B A B B B A B A B B B B B B A A A B A A A A B B B A B B B A A A B A B B B B B B B B A B B A A A A B A B B A B A B B A B B A B B A A A B A A A A A A A A A B B A A B A B A B B B B A B B B A B B A B A A A A A A B A B B B B B A A A B B A B A B A A A B A B A A A A A B A A B B B A A A A A A B A A B B B A B A B B B B A A A A A B B A B B B A A B A A A B B B B B B B A A A A B B B B B A B A A B A B A A A A B A A A B B A B A A A B B A B A A A A B B B A B B A B A B B A B A A B A B A B B A B A B A B A B A A B B B B B A A B B B B B B A B A B B B A A A A B B A A B A A A B A B A A B B A B
D4M182 A B A B A A B B A B A A A A A B B B A A A B B A B B B A A B A A B A B B A B A B A A A B A A B A A A B B B B A A A B A A A A B A A B B A B B A A B B B B B A B B A A B A B B B A B B A A A B B B A A A A B A B B B B A B A B A A A B A B A A B A A B B B A A B A B B B B A B B A B B A A A A B B A A A A B A B B B B A B B A A A B B B B B A B A A A A A A B A B A B A B A B A A B B A A B A B B A A B B A B B B B A A B B B B B A B B B A B B B B A A B B B B A B B B B B A B B A A B B A A A A B A B B B A A A A B A A B B B A B B A B B A B B B B A A A B B B B B B B A B A A A A B B B B A B B A B B A B B B A A A A
D3M178 A A A B A B B A B A A B A A A A A B A B B A B B A B B A B B B B A A B B B A B B A A A B A B B B A A B B A A A B A B B B A A A B B A A A B B B B B A B B B A A A B A A A A A B B A A A B B B B B A B A B B A B A A B A A A B A B B B B B B A A A B A A B B A A B A A B B B A A A B A B B A A B A A B B A B B B A A A B A A B A B A B A B A B B B A A B A A A A B A A A A B B B B A A A B A B B A A A B B A A A B B A B A B A A B A A A A B A A A A B A B A B B B B B A A B A B B B A B B B A B B A B B B B B B B B B B B A A B B A B A B A A A B A A B B A A A A A A A B B A A B B A A B A A A B B B B A A A A B B B B A
D5M141 A B A B A A B B A B A A B A B A B A A A A B B B A A B B B A B B A A A A B A A B B A A A B B A B B B A B B A A A A B B B B B A A A A A B A B A B B A A A B A A A B A A B B B B B B A B B A B B B A A B A B B A A B A A A B A A B A B B A A B B B B B A A A A A A B B A A B A B B A B B B A A A B A B A B A B A A A A B A B A B A B A B A B A B A A A B A B B A A A B B A A A A B A B A A B B B B B A A B A B A B B B B A B A A A B B A B A B A B A B B A B B B A B B B B B A B B B A A B B A B A B A A B A B A B B B B B A B B A A B A B A B A B A A B A B A A A A A A A B B A B B A A A B A A A B B B A A A B A B A B B
D5M194 B A A A B B B A A B B B B B A B A A A B A A B A A A A B B A A A B A A A A B A A A A A B B A B B B A A B A A B B A A A A A B A A B B A B B B B B A B A B A A B B A A A A A B A A A A A A A A B B B A A B B B B B B B A B B B A B B A A B A B B B B A B B A A A A A A A A B B B B A B A B B A A B A B A B A B A A A A B A A A B B B B A B A A A A B A B A B B B A B A A B A A B A B A B A A B A A A B A B A B A A B B A A A B A A B B A B B B A A A B A B A B B A B A B A A A B B A B A B B B B A A A A A A A A A B A A A B A A A A A A A B B B B B A A B A A B B A B A A A A A B B B B A B B B B A B A B A B B B A B B B
D3M5 A A B B B A A B A B A A A A B A B B B B B B A A B B A A B A A A B B A A B B B A A A A B A B B A B B A A A B B A A A A B A B B A A B B A A B A A B B B A A B A A B B B B A B B A A A B B A B A B B A B A B A B A B B B A A A B A A A B B A B B B B B A B B A A B A B A B A B A A A A A A A A B B B A B B A A A B B A A A B B A A A B B B A A B A A B B B A A A B B A B B A A A B B B B B B B A B A B A B A A B B A B B B A B A B A A B A A A B B A B B A A A B B A A A B A A B B B A B A A A B B B B B B A A B A B B B A A A A B B B B A A B B A B B B A B A B A B A A A B B A A A B A B B B B A B A A B B A B A B B A B
D4M148 A B B A B A B B A B A B A A B B A A A A B B A B B B B B A B A A A A B A A A B B A A A B A A A A A A A A B B A B B B B A B A B A B A B B A A B A B A A A B B B A A B B B B A B B A A B B A A B A A A A A B A B A A B B B B A B A B B B A A B A A A A A B B B B B A A B A A B A A A B B A A A B A B A A B A A A A B B B B A A A A A B A B A B B A A B A A A B B A A B A B A B B B B A B A B B A A A A B A A B A A B A A B A B A B A A A B A A A B B B A A A A B B A A B A B A A A B A B A B B B B A A A B A A A B A B A A B B B A B B A A B A B B B A A B A B B B A B B A A B B A A A B A B B B B B B A B A A A A A B A A
D4M193 A B B B A A B B A A A A A A A B A A A B A B B A A B B A B B A A A A A B B B B A A B B B B B A A A A A A B A A A A B A A A A B A A A B A B A A A B A B B A A A A A A B A B B B A B B A A A B A A A A B A B A A B B B A B A B A A A B A A A A B B B A B A B B B B B A A B A B A A B A B A A B A A A A A B A A B A B B B A A A A B B B A B B B B B B A A B B B B B A B B B A B A A B B A A B B B A A B B B B B A B B A A B A B B A B A B B A B A B B A A B B B B B B A B A A A A B B B A B B B A B A A B A B A A A A B A A B B B B B B A B B A B B B B A A A A B A B A B B A A B B A A A B B B A A B A B B A B B B A A A A
D4M106 B B B B A A B B A B B A B A A B A A B A A B A B B A B B B B A A A A B A B A A B A A B B B B A A A A B B B A B A B B B B A B A B B B A B A B A B B A A B B A A B A B B B A A B B A A A A B B A A B A A B A A B B A A B B A B A A A B B B B B A A A A B A A A B A B B B A B A B B B B B B B B A B A B B B A A A B A B B B A B A A A B B B B B A B A B B B B A B A B B B B B B B A B A B B B A A B A A B A B A A B A A A B A A B B A B A A A A B B B A A B A A B B A B B B A A B A B A B B A B A B B A B A B A A A B B A B B B A B A B A B B B A A B B B B B B B B A B A A B A A A A B B A A B A A A A B B A B A A A A B A
D5M146 A B A B A B B B A B A A B A B A B A A A A A B B A A B A B A B B A A A A B A A B B B B A A B A B B B A B B A A A A B B B B B A A A A A B A B A B B A A A B B B A B A A B B B B B B B B B A B B B A A B A B B A A B A A A B B A B A B B A B B B B B A A B A A A A B B A A B A B B A B A B A B A B A B B B A A A A A A B A B A B A B A B A B A B A A A B A B A A A A B A A A A A B B B A A B B A B B A A B A B A B B B A A B A A A B B A B A B A B A B A A B B B A B B B B B B B B B A A B B A B A B A A B A B A B B B A B A B B A A B B B A B A B A A B A B A A A A A A A B B A B B A A A A B A A B B B A A B B A A A B B
D3M95 A B A B A A A A A A A A B A A A B B B B B B B A A B B A B B B A B A B B B B A A A A B A B B A A A A A B A A A A A A A B A B B A B B A B A B B A B B B B B A B A B B A A A A A B A B A A A B A B A B B A B B B B B A B A B B A B B A A A A B A B B A B B B A B B A B B B B A B A A B B B A B A A A A B A A A A A A B B A B B A A A A B A A A B A B B B A B A B B B B B A B B B B A A A A B B B A A B B B A B B A B A A A B B A B A B A B A B B A A B A A B A B A A A B A B A B B B A A B A B A B B B B B B A A B B A B B B B A B A B A A A B A B B A B A A A B A B A B B A A B A B A A B A B A B A A A A A B B B B B A B
D1M85 A B B A A B A B B B B A B A B B B B A A A B B B A B B B A A A B A A A B A A A A B A B B A A B A A B B B A A B B A B A A B A B A A A A B B B A B A A B A B B B B A B A A A A B B A A B B B B A B B A B B A B A B B B B B A B A A A B A B A B A A A A A B A A A A A A B B B A B B B A B B A A B A A A A B B A B A B B A B B B B B B B B A B B A A B A A A B A B B A B A A B A A A A A B B A B B A B A A A A A B A B A B A A B B A A B B A A A B B B A B A A B B A B B B A B B A A B B A A B B B A A B A B A A A B A B B A A A B A A B B A B A A A A A B A A B B B A A B B A A B B B B A A A A B A B A B A A A A B B A A A
D3M172 A A A B A B B A B B A A A A A A A B A B A B B B A B B A A B B B A A B B B A B B A A A B A B B A A A B B A A A B A B B B A B A B B A A A B B A B B A B B B A A B B A A A A A B B A A A B B B B B A B A B B A B A A B A A A B A B B B B B A A A A B A B B A B A B A A B A B A A A B A B B A A B B A B B A B B B A A A B A A B A B B B A B A B B B A A B A A A A B A A A A B B A B A A A B A B B B A A B B A B A B A A A A B A A B A A A A B A A A A B A B A B B B B A A A B A B B A A B B B A B B B B B B B A B B B B B B A A B B A B A B A A A B A A B B A A A A A A A B B A A B B A A A A A A A A B B A A B A B B A B A
D1M65 A A A B B B A B A A B A B B B A A A B A A B B A A A A B A B A B B A A A B B A A A A B A A B B B B B A B B A A A A B A A A A B B A B A A B A B A A A B A A A B B A A A A B A B A A A B A A B A B A A B B A B B A A B B B A A A A A B A B B B A A A A A B A A A A A B B B B B B B B A B A B A B A A A B A B A B A B A A B A B B A B A B A A B B A A A A A B A A B A B A B B A A A B A B A B B B B B A A B B A A A B A B A B A A A A B B A B A A B A A A A B A B B B B B A B B B B A B B B B A B B A A A A A B A B A B A A A A A B A B A A A B B A A B A A B B B A B A B B A A B B B A A A A A A A A A B B B A A A A A A A
D1M81 A A B B A B A B B B B A B A B B B B A A A B B B A A B B A A A B A A A B A A A A B A B A B A B B A B A A A B B B A B A A B A B A A B A B B B A B A A B A B B A B A A A A B A B B A B B A B B A A B A B B A B B B A B B B A B A A A B A A A B A A A A A B A B A A A A B B B A B B A A B B A A B A A A A B B A B A B A A B B B B B B B B A B B A A B A A A B A B B A B A A B A A A A A B B A B B A B A A A A A B A B A B A A B B A B B B A A A B B B A B A A A B A B B B B B B A A B B B A B B B A A B A B A A A A A B B A A B A B A B A A B B A A A A B A B A B B A A B B A A B B B B A A A A B A A A B A A A A A B A A A
D3M151 A B A B A B A A A B B B A A A A A A B B A A B A A B B B A B B B A B B B A A B A A A A A A B B B B A A B A A A A B B B B A B A A B A A B B A A B A A B A B A B B B A B A B A B A A A B B A B A B A A B B B A B B B B A A A A A B B B A A B A A A A B B B B A A A B B B B A B A B B A B B B A B B A B B A B B A A B A A A B A A A A B B B B A B B B B B B A B A A B B A B B B A B B B B B B B A A A A A A A A B A A A A A B B A B B A B A A B B A A B B A B A B A B B B B B A B B A A A B B A B A A B B B B A B A B A B B B A A B B B A B A B A A B B B B A A B A B B A B B B A B A A A A B B B B B B A B A B B B B A A A
D4M119 B A A A A A B A A A B A B A B B A A B A A B A B B A A B B B A B B A B A A B A B A A B B A B A A A A B B B B A A B B B B A A B A B B A B A A A B A A A B B A A A B A B B A A A A A A A B B B A A A A B B A A B B A B B B B B B A A B B A B B A A A A A A B A A A A A B A B A A A B B A A B A B B A B B B A A A B A B B B B A A A A A B B B B B B A B A B B B B A A B B B A A B A B A A B B A A B A A A A B B B A A A A B A A B A A B B A A A B A B B B B A A B A A A B B B A A A B A B B B B A B B A B B B A A A A B A B B B B B A B B B A B A B B A B B A B B B A A B B A B A A A A B A A B A A A A B B A B A B A A B A
D4M107 B B B B A A B B A B B A B A A B A A B A A B A B B A B B B B A A A A B A B A A B A A B B A B A A A A B B B A B A B B B B A B B B B B A B A B A B B A A B B A A A A B B B B A B B A A A A B B A A B A A B A B B B A B B B A B A A A B B B B B A A A A B A A A B A B B B A B A A B B B B B B B A B A B B B A A A B A B B B A A A A A B B B B B A B A A B B B A B A B B B B B B B A B A B B B A A B A A B A B A A B A B A B A A B B A B A A A B B B B A A B A A B B A A B B A A B A B A B B A B A B B A B A B A A A B B A B B A A B A B A B B B A A B B B B B B B B A B A A B A A A A B B A A B A A A A B B B A A A A A B A
D4M95 A A A B A A A B A B B A B A A A B A A A B B A A B A B B B B A B A A A A B A B B A A A A A B A B A A B B B A B A B A A B A B A B B A A B A B B B B A A B B A A B A A B B B B A A A A B A B B B A B A B B A B B A A A A B A B B B A A B B A B A A A A B B B A B A A B B A A B A B A B A A B B B A A B B B A A B B A B B B A B B B A A B B B B A B A A A B A B B A A B A B B B B A A B B B B B A B B A B A B A A A A B A B A B B B A B A B A A B A A A B B A A B A A B B A B A A A A A B A A B A B B A B A A A B B B B A A B B A B B B B B A A B B B B B A B A B A A B A B B A A B B B B A A B A A B B B A B B A A B A B A
D1M169 A A A A A A B A B B B B A A B A B B B A B B A B A B A B A A A A A B B A A B B B B A B A B B A A A B B A B B A A B B B A A B A A A A B A B A B B A A A B B A B B B B B A B A A B B A A B B B A A A A A A B A A B A B A B A A B A A B A A B B B A A A A A A A A A A A A B A B A A A B B A A A B B B B B B A B A A A B A B A B B B A B B B B B B B A A A A B B B A B A B B A B A A A B A A B A B A A A B B A A B B B B A B A A B A A B B A A B A A B A B B A A A A B B B B A B A A B A A B A A A B A A A B A A A B B B A B A B A B B A B A B A A A A B B B A A A B B A B B A B A A A A A B A A B A A B A A A B B B B B B B
D1M13 A A B A A B B B B A B A A B B B B A B B A A B A A B A B B A B B A A A B B B B B A A A A B B A B A B B B B B B B A B A B A B A A B A A A B A B B A A B A A B B B B B A B A A A A A A B A B B B A A A B A B B B B A B B A B A A A A B B B A B B A B A A A A A B A A B A A B A A A A B B A B B A B B A B B A A B A B A A B B B B A B A B B B B B A B B A B B A A B A B A B A B B B A A B B B B A B B A B B B B B A B B B A A B B B A B B A A B B A B B B B B B A B A A A B B A A A A B B A B A B A B A A B B A A B A A A B B A B B A A B B B B B A B B A A A A A A B A A B B A A A A A A A A B A B B B B B B A B B B A A B
D2M52 A B B B B B B B A B B B A A B A A B A A A A B B B B B A A B A A A A A B B A B B A A B A A B B B B B A B A A B A B A A A A B A A A B B A B A A B A A A B B A A B A B A A B B B A A A A A B B A A B A B A B B B B B A B A B A B A B A B A A B A A A B A A A A A B A B A A B B A B A B A B A A A A A B A A B A A B B B B A A A A A B B B A B A B B A A A A B A B B B B B A A B A B B A A B B A B B B B B A A A A B A A B B A A A A B A A A A A A B B B B B A A B A A B B A B A B B A B A A A A B B B A B B B B B A B A B A A B A A B A A A A B B B B B A A A A B A A A B B B B A B A A A B B A A B A B A B A A A A A A B A
D4M101 B A B B A A A A B B B A A A A A A A A A A B A A B A B A B B A A A A B A B A A B A A A B B B A A A A A B B A B A B A A B B B A B B A A B B B A A A A A B B A A B B B B B A A A B A A B A B B A A A A B B A B B B A A A B A B A B A A B B B B A A A A B B B A B A A B B A B B B B A B A A B B B B A B B B A A A B A B B B A B A A B B A B B B A A A B B B B A B A A B B B B B B A B A B B B B A B B A A A A A A B A A B B A A B B A B A B A A A B B B B B A A B A A B B B A A B A B A B B A B B B B A B A B A A B B B A B B B A A A B A B A B A B B B B B B B B B A B A A B A A B B B B A B B A A B B B A A B A A B A B A
D5M80 B A A A A B B B A B A B A A A B A A A B A A B A A B B B B B B A A A B B A B B A B B B B A A A B B A B A A A A A A A A B B B B B A A A A B A B A A A B A B B A B A A B B A B A B A A A B A B A A B A A A B A B B A A A A B A A B A A A A B A A B A A B B B B B B A B A A A A A B B B A B B A A A B B B A B A A A A A B A A A B B A B B A B A A A B A B B B B A A A B B B B B B B A B A A B A A B A A A B A B B B B B B A B A A B B B A A B B A A B A B A B A B A B A A B B B A B B B B A B B A A A B B B B A A B B B A A A B A A A B B A A B B B A A A A A B B A A A B A A A A A B B B A B B B B B A B B B B B B A A B B
D5M136 A B A B A A B B A B A B B B B A B A A B A B B B A A B B B A B B A A A A A A A B B A A A B B A B B B A B B A A A A B B B B B A A A A A B A B B B B A A A B A A A B B B B B A B B A A B B A B B B A A B A B B A A B A A A B A A B A B B A A B B B B A A A A A A A B B A A B A A B A A B A A A B B B B A A A B A A A A B A B B B A B A B A B A B A A A B A B B A A A B B A A A A B B B B A A B B B B B A B B A A B B B B A B A A A B B A B B B A B A B B A A B A A B A B B B A B B B A A B B A B A B B A B A B A B B B B B A A B A A B A B A B A B A B B A B B A A A A A A B B A B B A A A B B A A B A B A A A B A A A B B
D3M67 B A A A A B B B B A B A A B A B B A B B B A A A B B A A A B A A B B B B B B B A A A A A B B A B A A B B A A A A B A A B A B B B A A A B A B A A B B A B A B A A A B A B A B B B A B A A B B A A B B B A B B B A B A B A B A A A A B B A B B A B B B B B A B A A A A A B A A B B B A A B A A B A B A B A A A B A B B A A B A A B A A A B A A B A B B B A B B B B B B B A A B A A B A A A B B A A A A B A A A B A B A A B B B A B A B A A A B B A A B A A B B A A B A A A A A B B A A A A B B B B A B B A A A B B A A B B B B A B A A A B B B B A B B A B A A B A A A B A A A A A A B A A B B A A B B B B A B B A B B B B
D4M129 A B A B A A B B A A A A B A B B A B B A A B A B B B A B B B B B B A B A A B A B A A B B B B A A A A B A B B A A B B A B B A B A B A A B A A B B B A A B B B B A B B B B A A B A A B A B B B A A B A B A A A B B A B B B B B A B A B B A A B A A A A A A B B A B A A B A A A A A B B A A B A B B A B B A A A A B B B B B B B A B B A B B A B B B A B A B B B B A A B B B A B B A B A A B B A A B A B B A B B B A A A A B A A B A B B B B A A B B B A B B A A B B A A B B A A A A B A B B B B A B A A B B B A A A A B A A B B B B A B A B B B A B B A A A B B B B B B B B B B B A A B B A A B B B A B B B B B A B A A A A
D5M173 A A A B B A A A A B B A B A B A A A A A B A A B A B A A B B A A A A B A A B A A A A A B A A B B B A B A A B B A A A A A A B A B B B B B B B B B A A A B B A B B B A A A B B B A B A A B A A B B B A B A B B B A A B A A B B B B B A A A A B B B B A B B B B A A B A B A B A B A A B A B B B A A B B A B B B B B A A A A A A B A B A B A B B A B B B B A B B A B A B A B A A B B B A A A B B B B B A A A A B A B A B A A A B A A A B A A B B B B A B A A A B B A B B B A A B B A A B A B A A B A B A A A A B A B A A A B A A A B A B A B B B A B A A B A A A B B A B A A A B A A B B A A B A B A A B B B A A B B A A A B
D5M33 B A A A B A A B B A A B B A A A A A A B A B A A A B B B B B B A A A B B B A B A B B A B B A A B B A A B B A A B A A B B A A A B A A A A A A A B B A B B A A A B A B B A B B A A B A A B B A B B A A A A B A B B B A B B A B A A B A B A B A A B B B A B B B B B A A B A A B B B A B B A B B A B B A A A A B B A B B B A B B A B B B A B B A A A B A A A B B B A A B A A A A A B B A A A B A B A B A A B A A A A B A A B A B A B B A A B A A B A A A A A A A B A B B A B A A A B A A B A B B A A A A B A B A B B A A A A B A A A A A B A A B A B B A A B A B A A B A B A A A B B B B B A A A A A B B B B B B A A B A A B
D2M79 A A B A B A A A A B B B A A A B B B A B A A B A B A B A B B A A A A A B B B A B B A B B B A A B B A A B B A B A A B A A A A A B B A A A A B B B B A B A A B A B A A B A A B A A A B B B A B B A B B A A B B B B B B B A A A A A A B B B A B A B A A B A A A A A A B B A B B A A A B A B A A A A A B B A B A B B B B A A A B A A A B B B A B B A B A A A A B B A B B B A A B B B B A B A A A B A B A B B B A A A A A A B A B B A B A A A A A A B B B B B A A A A A B B A B A B A B A A A A A A A B B A B A B B A B A B B A A A B B A B A A A A B A A A B B A B A A B A B B B B B A A A B A A A B B A B A A B B A B A B A
D4M140 A B A B B A B B A A A B B A B B A B A A A B A A B B A B A B B B B A B A A B B B A A A B B A A A A A A A B B A B B B A B B A B A B A B B A A B A B A A B B B B A A B B B A A B B A A A A B A B A B A B A B A B B B B B B B B B A A B B A A A A A A A A B B B B B A A B A B B A B B B A A A A B B B A B A A A A A B B B B B B A B A A B B A B B A A B A B A B B A A B A A A B B B B B A A B B A B A A B A B B A A A A A B A A A A A A B B A A B B B A A B B A B A A A B B B A B A B A B A B B A B A A A B B A A A A B A A B B B B A B A B A A A B B A A B A A B B A B B A B B B A A A A A A B B B B B A B B A A B A B B A
D3M39 B B A A B A A B A A B A B B B A B A B B B B B B A A A B A A A A B B B A B B B A A A B A B B B B B B B B A B B A A A A B A B B A B A B A A B B A A B A A A B A A A A A A A A A B B A A B A B A B B B B A B B B A B B A B A A A A A A B A B B B B B A A A B B A B A B A A A B A B A A A A A B A A B B B A A A A A A B A A B B B A B A A B B B A A B A A B B A B B B A A B A A A B B A B B B B A A A A B B B B A A B A A B A B A A A A A A A A B B A B A A A B B A B B A A A B B B A B B A B A B B A B A A A A B A A B A B B B A B A B A A B B B B B A A B B B B B B A B A B B B A A A A B B A B B A A A B A B A A B B A B
D2M106 B B B B A A A B A A B B A B B B A A A A B B A A A B B A B A B A A A A B B B A A B B A A B B B A B A A B B B B A A A A B B A A A B B A B A A B A B A A B B A A B B B A B A B B B B B A A A A B A A B A A B B B B B B B A B B A A A A B A B B A A A B B B A A A B A B B B B B A B A B A A A B A A A B B B B B A A B A B B A B B A B A B A B A A B A A A A A B A A A B B A B B B A A A B B A A B A B B A B B A B B A A B A A A A A B B A A A B B B B B B A A A B A A A B A B A A B B B A A A A B B B B B B B B B A B A A B B B A A B A B A A A A A A B B B A B B A B B A A B B B B B B A A B A B B B B A A B A B B B A B A
D5M121 B A A B A A B A B A A B B B B B A A A B A B A B A A B A A A B A B B B A B B A B B A B B B A A B B B B A B A A B A A A B A B B A B A A A A B B A B A B A A A A A B A A B A A B B B A A B A B A B A B A A B B B B B A A A B B B B B A B B B B A B B A B B A A A A A B B A B A B B A B A A A A B B B B B A A B A A B B B A B A A A B A B A B A B B A A A A B A A A A A B A B B A A A B A B B B A A B B A A B A A A B A A A B B A B A B B B B B A B B A B A B A B A A A A B B B B B A B B B B A B B B B A B B A A B A B A A A A A B B A A A A B B A A A B A B B A A A A B A A A B B B A A B B B A B B B B B B A B A A B A B
D4M48 A A A B A B B A A B B A B A A B B B A A B A A B A B B A A B A B A B A A B A A B A B A B B B A B A A B B B B B A B B A B B B B A A A A A B B A B A A A B B A A B A A A A A A A B A A B A B A B B B A A B B A B B B B A A A A A A B A B B A B A A B A B B A A A A B A B B B B A A B B A A B A A B B B B B B B B B B B B A B A B A A A A B A B A B B B B A A A A B B B A B A B A A B B B B B A A A A B A A B A B A A B A B A A A A A B B A B B A A B A A B B B A B A B A A A A B A A B B A B A A A B A B B A A A A B A B A B B A A B B B B B A B A A B B A A A B B A A A A A B B B B B B B B B B A B A B B A A B B A A B B
D2M149 B A B B B A A B A A A A A A B A B A A A B A A A A A B A B A B B B B B B B A B A B A B B A A A B A A A A B B B B A A A A B B A B B B B A A B A B B A A B A B B A B A B A B A B B A B B A B A A B A A A A B B B A A A B B A B B A B A A A A B A A A B B B B A B A A B A A B A A A A A B B A A B A B A A B B A B A B B B A A A B B A B B A B A A B B B A B A B B A A A A A A A B A A B A B A B B B B A B B B A B A B B A B A B A B A A A B B B A A A B A A B A B B B A A A B A A B B B A B B A B B B A A A B B A B A A A B B A A B B A B B B A B A B B A B A A B B A B A A B B B A B A A B B A A A B B A A B B A B A B A B
D5M83 B A A A A B B B A B A B A A A B A A A B A A B A A B B B B B B A A A A B A B B A B B B B A B A B B A B A A B A A A A A B B B B B A B A A B A B A A A A A B B A B A A B B A B A B A A A B A B A A B A A A B A B B A A A A B A A B A B A A B A A B B A B B B B B B A B A A A A A B B B A B A A A B B B B A B A A A A A B A A A B B A B B A B A B A B B B B B B A A A B B B B B B B A B A A B A A B B A A A A B B B B B B A B B A B B B A A B B A A B A B A B A B A B A A B B B A B B B B A B B A A A B B B B A A B B B A A A B A A A B B A A B B A A A A A A A B A A A B A A A A A B A B B B B B B B A B B B B B B A A A B
D4M10 B A B B A B A A A B A A B A A B A A B B A A B B A B B B A B A B A B A B A A A A A A B A B B A A A A B B B B A B A B A B B B A B A B B B A A B B B B A B B A A A B A A B A B B B A A B B A A B B B A A B A B A B A B B A A A A A B A A A A B A B A B A B A A A A A B A B B A A B B A A B A A A B A B B A B A B B A B A B A A B A A A A A B B A B B B B B A A A B B B A B B B A A B B B B B B B B B A A B B B B A A A B A B B B B B B B B A A A B A A B A A B B A B B B A B A A A A A A A B A A A A A A B B A B A A A B A A B B A B A B B B A A B A B A B B B B A B A B B A A A A A B B B A B B A B B A B A A B A B A A B
D4M103 B A B B A A A A B B B A A A A A A A B A A B A A B A B A B B A A A A B A B A A B A A A B B B A A A A A B B A B A B B B B B B A B B A A B B B A A A A A B B A A B A B B B A A A B A A B A B B A A A A B B A B B B A A B B A B A A A B B B B B A A A A B B A A B A A B B A B B B B A B A A B B B B A B B B A A A B A B B B A B A A B B A B B B A A A B B B B A B A A B B B B B B A B A B B B B A B B A A A A A A B A A B B A A B B A B A B A A A B B B B B A A B A A B B B A A B A B A B B A B A B B A B A B A A B B B A B B B A A A B A B A B A B B B B B B B B A A B A A B A A B B A B A B B A A A B B A A B A A B A B A
D1M124 B A B B A B A B B B B B A A A B A B B B B B B A A B B B B A A B B A A A A B B A B A A A B B A A B A A B A A B B A B A A A A A B B A A B A B A A A B B A A A B B A B A B A B A A B B A B A B B B B A B B B B A A B A A B B B A B B A B A B A A B B B B A B A A B A A B B B B B A B A B B B A A A A B A B A A B A B B B B A A B B B B B A A B B A A A A B A A A A A B B B A A A B A A A B B B A A B B A A A A B A B A B A A A A A A B B B B B A A B A A A A A B A B A A B A A B B B B A A B A A B A B A A B B B B A A A A B A A A A A A A B A A A A A B B B B A A A A A B B B A A B B B B A B B A B B B B B B A B B A A B
D5M40 B A A A A A A B B B B B A A A A A B A B B B A A B A B A B B B A A B B B B B B A B B B B B A B A B A A A A A A B A A A B A A B B A A A A A A A B B A B B A B B B A A B A B B A B A A A A B A B B B A B B A A B B B B B B A A B A B A B A B A A B A B A B B B B A B A B B A B B B A B B A A B B B A A A A A B B A B A B A A B B B B B A A B A A A A A A A B B B A A B A A B B A B A A A A B A B A A A B A A A B A B A A B A B A B B A A B B B B A A A A A B B B B B B A A A A B A B B B A B B A A A A A B B A A B A B A A A A A B A A B A A B A B B A A B B A A A B A A A A B A B B B B A A B A A B A A A A B A A B A A B
D2M50 A B B B B B B B A B B B A A B A A B A A A A B B B B B A A B A A A B A B B A B B A A B A A B B B B B A B A A B A B A A A A B A A A B B A B A A B A A A B B A A B A B A A B B B A A A A B B B A A B A B A B B B B B A B A B A B A B A B A A B A A A B A A A A A B A B A A B B A B A B A B A A A A A B A B B A A B B B B A A A A A B B B A B A B B A A A A B A B B B B B A A B A B B A A B B A B B B B B A A A A B A A B B A A A A A A A A A A A B B B B B A A B A A B B A B A B B A B A A A A B B B A B B B B B A B A B A A B A A B A A A A B B B B B A A A A B A B A B B B B A B A A A B B A A B A B A B A A A A A A B A
D4M160 A B A A B A B B A B A B A A A B A A A A A B B B B B B B A B A A B A A B A A A B A A B B B A A A A A A A B A A B B B B A A A B A B A B B B A B A B A A A B B A A A A B A B B B B A A A B B A B B A A B B B B B A A B B B B B A A A B B A A B A A A B A B B B B B A B B B A B A A B A B B A A B A A B A B B A B B B B B B B A A A A B B B B A B A A A B A A B A B A B A B A B A B B A B A B B A B A A B A A B B B B B A B A B A A A B B B A A A B B B B A A A A B B A B B B A A A B A B A A A B B A A A B A A A A A B A A B B A A B B A A B A B B B B A A A B B B B B B B A B A B A A B A B B A B A B A B B A A B A A A A
D2M140 B A B B B B A B B A A A A B A B B A A A B A A B A B B B A B B B B A B B B B B B B B B A A A B B A A A A B B A B A A A A B B A B B B B A A B A B A A B B A B B A B A B B B A B B B B A A B A B B A A B A B B B A A A B B A B A A A A A B A B A A A B B B A B B A A B B A B A B A B B A B B A B A B A A B A A B A B B B A B B B B A B B A A A A B A B A A A B A A A A A A A A A A A B B B A A B B B A B A B A B A A A A B A B A B A A A A B B B A A B B A B B B A B B A A B A A B B A A B B B B B B A A B B B A B A A A B B A A B A A B B B B B A B B A B A A B B A A A B B B B A B A A B B A B A B B A A B A A B A B A B
D1M32 A A A B B B B B A B A A A B B B B B B B A B A B B B B A B B A B A B A B B B A A B A A A A A A B A A B A A B B A A B A A B A A B A A A A B A B B A A A A A A B B B B A A B B B A A A B B B B A B A B B A B A B A A B B B B B B A A A B B A B B A B A B A A A A A B B B B B A B A A A B A A A A B A A A A A A A A B A A A A B B B A B A B A A B A A B A B B A A B A A A B B B B B B A A A B B A B B A A B B A B A B B B A B B A A A B A A B A A A B B B B B B B A B A A A B A B A A B B A A B A B A B A A B A A B A B A A B B A A B B B A B A A A B A A B A A B A B B A B B B B A B A A A B B A B A B A B B B B B B A A A
D4M28 A A A B A B B A A B A A B B A B A B A B A A A B A B B A A B A B A B A B B A A B A A A A B B A A A A B B A B A B B B B B A B A A A B A A B B A B A B A B B A A B B A A B A B A A A A A A A A B B B A A B A A B B A B A A A A A A B A A A A B A B B A B B B A A A B B A B A A A B B A A A A B A A A B B B B A B B A B B A A A A A A A A B A B B A A B B B A B A B A B A B A A A B A B B B A A B A A A A B B A B A A A A A B A B A A B A B A B B B B A B A B A B A B B B B B A A A B B A A B A B A A A B A B A A A A A A A B B B B B B B B B B B A B B B A A B B B B A B B A B A B B B B A A B B A B A A B A A A A B A A B
D1M60 A A B A B B A B A A B A B B B A B A B B A B B B B B A B A B A B B A A B B B A B B A A A A B B B B B A A A B B A A B A A A A B A A B A A B A B A B A A A A A B B B A A A B B B A A A B B B B A B A A A B A B B B A A B B B A B A A B B B B B A A B A B A A A A A A B B B B A B B B A B B A B A A A A B A B A B A B A A B A A B A A B A A B B A A A A B A B A A A A B A B B B A B B A A A B B B B B A A B B A A A B A A A B A A A A A B A B A A B A A A A A B B B A B B A B B B B A A A A A A B B A A A A A B A B A B A B A A B B A B A A B B A A A B A A A B A A B A B B A B B B B A A A A A A A A B B B B B A A A A A A
D4M31 A A A B B B B A A B A A B B A B A B A B A A A B A B B A A B A B A B A B B A A B B A A A B B A A A A B B A B A B B B A B A B A A B B B A B B A B A B A B B A A B B A A B A B A A A A A A B A B B B A A B A A B B B B A A A A A A B A B B A B A A B A B B B B A A B B A B B A A B B B A A A B A A B B B A B A B B B B B A A A A A A A A B A B A B B B B B A B A B A B A B A A A B B B B B A A B A A A A A B A B A A A A A B A A A A B A B A B B B B A B A B A A A A B B B B A A A B B B A B A B A A A B A B A A A A A A A B B B A B B B B B B B B B B B A A B B B B A B A A B A B B A B A A B B A B A A B A A A A B A A B
D3M89 A B A B B B A A A A A A B A A B B A B B B A B A A B A B B B B A A A B B B B B A A A B A A B A B B A B B A A A A A A A A A B B B B B A B A B B A B B B B A B B A B B A A A A A B A B A A A A A A A B B B B B B A B A B A B B A B B A A A A A B B B A B B B A B B A A B B B B B B A A A B A B A A A A B A A A A A B A B A B B A B A A B A A A B B B B B A B A B A A A B A B B B B A A A A B B B A A B B B A B B A B A B A B B A B A B A B A B B B A B A A B A B A A A A A B A B B A A A B A B B A B B A B B A B B B A B B B B A B A A A A A B A B B B B A A A B A B A B A A A B A A A A B B B A B A A A B B B B B B B A A
D4M58 A A A B B B B A A B A A B A A B B B A A B B B A B B B A A A B A A B A A A B A B A B A A B B A B A A B A B B B A B B B A A B A A A B B A A B A A A A A B B A A B B A B A B A B A A A B B A B B B A B A B B B B A B B A B A A B A B A A A A B B A B A A B A A B A A B A A A A A B B B A A B A B B A A A B B A B B B B B B A A B A A A A B B B A B B A B A B A A B A B A B B B A A B B A B B B A A A A A B B B B A B B A A B A B A B B B A A A B A B A A A A B A B B B A A A A A B A B B A B A A A A A B B B B A B A B B A B A B B A B B B A A B A B B B A B B B B A B B B A B A B B A A B B B B A A A B B A B B B B A B B
D5M82 B A A A A B B B A B A B A A A B A A A B A A B A A B B B B B B A A A A B A B B A B B B B A B A B B A B A A A A A A A A B B B B B A B A A B A B A A A A A B B A B A A B B A B A B A A A B A B A A B A A A B A B B A A A A B A A B A B A A B A A B B A B B B B B B A B A A A A A B B B A B A A A B B B B A B A A A A A B A A A B B A B B A B A B A B B A B B B A A A B B B B B B B A B A A B A A B A A A A A B B B B B B A B B A B B B A A B B A A B A B A B A B A B A A B B B A B B B B A B B A A A B B B B A A B B B A A A B A A A B B A A B B B A A A A A A B A A A B A A A A A B A B B B B B B B A B B B B B B A A B B
D5M188 A A A A B A B B A B B B B B A B A A A B B A B A A A A B B A A A A A A A A B A A A A A B A A B B B A B B A A B A A A A A A B B A A B B B A B B B A A A A A A B B A A A A A B B A B A A A A A B B B A A B B A B A B B A B B B A B B A A B A B B B B A B B A A B A A A B B B A A B A B A B B A A B B B A B A B A B A A B A A A B B B B A B B B A A A A A A A B B A A A A B A A B B A A B B A B A A B A A B A B A A B B A A A B A A B B A B B B A B A B A B A B B A B A B A A A B B A B A B B B B A A A A B A B B A B A A B B A B A A A A A B B B B B A A A A A B A A B A A A B A B B B A A B B B B A B A B A A B B A B B B
D2M54 A B B A B B B A A B B B A A B A A B A A B A B B B A B A B B A A A A A B B A A B A A B A A B A B B B A B B A B A B B A A A A A A A B B A B A A B A A A B B A A B A B A A B B B A A A A A B B A A B A B A B B B B B B B A B A B A B A B A A B A A A B A A A A A B A B A A B B A B A B A B A A A B A B A A B A B B B B B A B A A A B A B A A A B B A A A A B A B B B B B A B B A B B A A A B B A B B B B A A A A B A A B B A A A A B A A A A A A B B B B B A A B A A B B A B A A A A B A A B B B A B A B B B B B A B A B A A B A A B A A A A B B B B B A B A A B A A B B B B B A B A A A B B A A B A B A A A A A A A A B A
D2M116 B B B B B A A B A A B A B B B B B A A A B A A B B B B A B A B B A B A A A B A A B B A A A A A A A A B A B B B A A A A B B A B A B B A A B B B A B A A B A B A A B A B B B B B B A B A A A A A A A B B A B B B A B A B A B B B B A A B B A B A A A A B B B A A A A A B A B A A A A B A B A B A B A B A B A B A A B A B B B B B A B B A B A A A B A A B A A B B A A A B B A B B A A A B B A A B B B B A A A A A A B B B B B B A B B B A A A B B B B B B A B A B B B A B A A A A B B B A A A A A B A B A B B B A B A A B B B A A B B B B A B B B B A B B A A B B A B B A B B A B B A A A B B A A A B A A A B B A B B B B A
D2M53 A B B B B B B B A B B B A A B A A B A A B A B B B B B A B B A A A A A B B A B B A A B A A B B B B B A B B A B A B B A A A B A A A B B A B A A B A A A B B A A B A B A A B B B A A A A A B B A A B A B A B B B B B B B A B A B A B A B A A B A A A B A A A A A B A B A A B B A B A B A B A A A B A B A A B A A B B B B A A A A A B B B A A A B B A A A A B A B B B B B A B B A B B A A B B A B B B B B A A A A B A A B B A A A A B A A A A A A B B B B B A A B A A B B A B A B A A B A A A A B B B A B B B B B A B A B A A B A A B A A A A B B B B B A A A A B A A B B B B B A B A A A B B A A B A B A B A A A A A A B A
D1M54 A A B A A B A B A A B B B B B A B A B B A B B B B A A A A B A B B A A B B B A B B A A A A B B B B B A A A B B A A B A A A A B A A B A A B A B A B A A A A A B B B A A B B B B A A A A B B B A B A A A B A B B B A A B B B A B A A B B B B B A A B A B A A A A A A B B B B A B B B A B A A B A A A A B A B A B A B A A B A A B A B B A A B B A A A A B A B B A B A B A B B B A B B A A A B B B B B A A B B A A A B A B A B A A A A A B A B A A B A A A A A A B B A B B A B B B B A A A A A A B B A A A A A B A B A B A B A B B B A B B A B B A A A B A A A B A A B B B B A B B B B A A A A A A A A B B B B B B A A A A A
D5M138 A B A B A A B B A B A B B B B A B A A B A B B B A A B B B A B B A A A A A A A B B A A A B B A B B B A B B A A A A B B B B B A A A A A B A B B B B A A A B A A A B B B B B A B B A A B B A B B B A A B A B B A A B A A A B A A B A B B A A B B B B A A A A A A A B B A A B A A B A A B A A A A B B B A A A B A A A A B A B B B A B A B A B A B A A A B A B B A A A B B A A A A B B B B A A B B B B B A B B A A B B B B A B A A A B B A B B B A B A B B A A B B A B A B B B A B B B A A B B A B A B B A B A B A B B B B B A A B A A B A B A B A B A B B A B B A A A A A A B B A B B A A A B B A A B A B A A A B A A A B B
D2M132 B A B B B B A B B A A A A B A B B A B A B A A B B B A A B B B B B A B B B B B B B A B A B B A B A A A A B B A A A A B A B B A B A B B A A B A A A B B B A B B A B A B A B B B B B B B B A A B B B B B A A B B B B A B B A B A A A A A B A B A A A B B B A B A B B B A A B B B A B B B B A A B B B A A B A A B A B B B A B B B A A B A A A A A B A B B A A B A B B A A A A A B A A B B B A A B B B A B A A A B A A A A B A B A B A A A A B B A A A B B A B B A B A A A A B A A B B A A B B B A B B A A B B B A B B A B B B A A B B B B B B B B B B B A B A A B B B B A B A B B B B A A B B A B A B B A B B A A B A B A B
D3M124 A B A A A B B B B A A A A A B B B A B B B A B B B B B A A B B A A A B B B A B A A B A A A B B A B B A B B B B B A B A B A A B A B B A B B B B A B B B A B A B B B B A A B A A B B B B A B B B B B B B A A A A B B B A B B A B B B A A A A B B A A B B A B A B A B A B A B B A B A B A A A B B A B A B A B B B A A A A A B A B A A B B B A A B A B B A A A B B A A A B A B A A B A B A B B B A A A A A B B B A A B A A A B B B B A B A A A B A A A A A B A A B B B A B A B A A A A A B B B B A B B A A B B A B A B A B B B B B A A B B A A B B A B B A A A A B A A A B B B A A A B A A B B A B A A B A B A B B A B B B B
D5M139 A B A B A A B B A B A B B B B A B A A B A B B B A A B B B A B B A A A A A A A B B A A A B B A B B B A B B A A A A B B B B B A A A A A B A B B B B A A A B A A A B B B B B A B B A A B B A B B B A A B A B B A A B A A A B A A B A B B A A B B B B A A A A A A A B B A A B A A B A A B B A A A B A B A A A B A A A A B A B B B A B A B A B A B A A A B A B B A A A B B A A A A B A B B A A B B A B B A B A A A B B B B A B A A A B B A B A B A B A B B A A B B A B A B B B A B B B A A B B A B A B A A B A B A B B B B B A A B A A B A B A B A B A B B A B A A A A A A A B B A B B A A A B B B A B A B A A A B A A A B B
D1M117 B A A A A B A B B B B A B A B B A B B A B A A A A B B B A A A B B A A A B A B B B A A A B A A B B A A B A A B B A B B A A A B A B A B B A B A B A B B A B A B B A B A B B B A A B A A B A A B B B A B B B B A A B B B B A B B A A A B B B A B A A B A A A A A A A A B B B B B A A A B B B A A A A B A B A A B B B B B B A A B B B B B A B B B A B A B A B A B A B B B A A A A A B A A B B B A A B B A A A A B A B B B A B A A A A B B B A B A A B A B A A A B A B A A A B B A A B B A A B B A B B B A A B A B B A A A A B A A A B B A B B A A A A B B A A A A A A A A B A B B A B B A A B B A A B A B A A A A B A A A B
D1M127 B A A A A B A B B A A B A B A B A B B B B B B A A B B B B A A B B A A A A B B A B A A A B B A A B B A B A A A B A A A A A B A B B A A B A B A A A B B B B A B A A B A B A B A A B B A B A B B B A A A B B B A B A A A B B B A B B A B A B A A A B B B A A A A A A A B B B B B A B A B B B A A A A B B B A A B A B B B B A A B B B B B A A B B A A A A B A B A A A B B B A A A B A A A B B B A A B B B B A A B A B A B A B A A B A B B B B B A A B A A A A A B A B A A B A A B B B B A A B A A B A B A A A A B B A A A A B A A A A A A A B A A A A A B B B B A A A A A B B B A A B B A B A B B A B B B B B B A B B A A B
D1M75 A A B B B B A B B A B A B A B A B B A B A B B A A A B B A B A B B A B A A B A A B A B A B A B B A B A B A B B B A B A A B A B B A B A B B A A B A A B A A B B B A A A A B A B B A B B A B A A A A A B B A B B B B B B B A A A A B B A A A B A A A A A B A A A B A B B B B A A B B A B A B A B A A A A B B A B A B A A B B B A B B B A A B B B A B A A A B A B B A B A A B B A A A A A A A B B A B A A A A A A A B A B A B A B A A B B A B A B B B A A A A A B A B A B A B B A A B B A B B B B A A B A A B B A A A B B A A A A B A B A A B A B A A A B A B A B B A A B A A A B B B A A A A A A A A A B B A A A A B A A A
D4M91 A A A B A A A A A B B A B A A A B A A A B B A A B A B A B B A B A A A A B A B B A A A A B B A B A A B B B A B A B B A B A B A B B B A B A B B A B A A B B A A B A A B B B B A A A A B A B B B A B A B A A B B A A A A A A B B B A A B B A B A A A B B B B A B A A B B A A B A B A B A A B B B A A B B B A A B B A B B B A B B B A A B B B B A B A A A B A B B A A B A B B A B A A B B B B B A B B A B A B A A A A B A B A B B B B B A B A A B A A A B B A A B A B B B A B A A A A A B A A B A B B A A A A A B B B B A A B A A B A B B B A A B B B B B A B A B A A B A B B A A B B B B A A B A A B B B A B B A A B A B A
D1M191 A B B A A A B A A B B B A B A A B A B A B A A A A B B B A A A A A B B B A B B A B A B B B B A A B B A A B B B A B A B B B B A A A A B A B B B B B A A B A A B B A B A A B B A B B B A B A A A A A A A A A A A B A B A B A B B A B A A A A A A A A A B A A A A A B A A B A A A A A A A B A B B B A B B B A B B A B B A B A B A A A A B A A A A B A A A A B B B B B B B B A B A A A B A B B B B A A A B B B A A B B B A B A A A A B A A B A B B B A A B B B A B A B B A B B B B A A B B B A A A B B A A A A A A B B B A B A A B B B B B A A A A A A B B B A A A B A A B B A A A B A B A B A A A B A B B A B B B B A A B B
D5M156 A B A B B B A B A B A A B A B B A A A B A A B B B B B A B A B B A B A A A A A A B B B A B B B A B B A A B B A B A A A A A B A A B B A B A B B B A A A A B B A A B A A B A B B B B A B B A A B B A A B A B B B A B A A A B A A B B B B B A B A B B B A B A A A B B B A A B A A A A B A A A B A B A B B B A A A A A A A B B A B A B B B B B A B A A A B A B B A A B B A A A A A B B B A A B B A B B B B B A B B B A B A A A A A A B B A B A A B B A B A A B B B A B B B B B B B A B A A B A A B B B B A A A B A B A B A B A A B A A B A B A B A B A A B B B B A A A A B A B B A B B A A A A A B A B A B A A B B A A B B A
D4M114 B A B B A A B A A B B A B A A B A A B A B B A B B A A B B B A A A A B A A A A B A A A B A B A A A A B B B A A A B B B B A A B B B B A B A A A A B A A B B A A A B B B B B A B A A A A A B B A A A A A B A B B B A B B B B B B A A B B A B B A A A A A A A A B A B B B A B A A B B B B B B B A B A B B B A A A B A B B B B A A A A B B B B B A B A A A B B A B A A B B B B B B A A A A B B A A B A A B A B A B B A B A B A A B B A B B A A B B B B B A B A A B B A B B B A A A A B A B B A A A B B A B B B A A A B B A B B A B B A B A B B B A A B A B B A B B B A B B A B B A A A A B A A B A A A A B B B A A A A A B A
D4M100 B A B B A A A A B B B A A A A A A A A A A B A A A A B A B B A A A A B A B A A B A A A B B B A A A A A B B A B A B A A B B B A B B A A B B B B A A A A B B A A B B B B B A A A B A A B A B B A A A A B B A B B B A A A B A B A B A A B B B B A A A A B B B A B A A B B A B B B B A B A A B B B B A B B B A A A B A B B B A B A A B B A B B B A A A B B B B A B A A B B B B B B A B A B B B B A B B A A A A A A B A A B B A A B B A B B B A A A B B A B B A A B A A B B B A A B A B A B B A B A B B B B A B A A B B B A B B B A A A B B B A B A B B B B A B B B B A B A B B A A B B B B A B B A A B B B A A B A A B A B A
D5M45 B A A A A B A B B B B B A A A A A B A B B B B A B A B A B B B A A B B B B B B A B A A B B A A A B A A A A A A B A A A B A A B B A A A A A A A B B A B B A A B B A A B A A B A A B A A A B A B B B A B B A A B B B B B B A A B A B B B A B A A B A B A B B B B A B A B B A B A B A B B A A B B A A A B A A B B A B A B A A B B B A B A A B A A A A A A A B B B A A B A A B B A B A B A A B B B A A A B A A A B B B A B B A B A B B A A B B B B A A B A A B B B B B B A A A A B A B B B A B B A A A A A B B A A B A B A A A A A B A A B B A B B B B A A B B A A A B A A A A A A B B B B A A B B A A A A A A B A A B A A B
D2M186 A A B A A B A A B A B B B A A A B A B A A B A A B B B B B A B B A B A B A A B B A A A B B B A A B B A A A B B A A B A A A A A B A B A B A B A B B B A A A A B A A A B A B B A A B B A A A B A B A B A B A A B B A A B A B B B A A A B A B A A B B B B A A B A B A A B B B B B A A B B A A A A B B B A B B A B B A A A A A A B B A B B B B B A B B B B B A A B B B B A A B A B B A A A A A B B A A A B A A A B A B A A B B A B B A A B A A B A A B B B B B A B B B B B B A B B A A A A A A A A A B B A A B A A B A A B B B B A B A A A B A B A B B B A A B B B B B B A A B B B B A B A B B B A B A B A B B A A B B A B B
D5M64 A A A A A A A B B B B B A A A A B B A B A A A A B B A B B B B A A A B B A B B A B A B B A A A A B A B A A A A B B A A B B B B B B A A A A A A A B A B B A B A B A A A A A B A A B A A B B B B B B B A B A A A B B B A B A A A B A A B A B A A B A A A B A B B A B A B A A A A B B B B A A B A A A A B A B B B A B A B A B B B A B B B A B A A A B A A B A B A A A B A A B A B B A B A A B A B A A A A A B A B B B A B B A A B B B A A B B B B A A B B B B A B B B B A A B A B B B A A A B B A B A A B A B A A B B B A A A A A B B A A B A B B B B A A A B A A A B A A A B A A A B B B B A B B B A A A B B B B A A A A B
D1M139 A A A A B B A B A B A B A B B A A B B A B B A B A B A B A B A A A A A B B B A B B A B A B B B A B B B A B A B B B B A B A A B B A A B B A B A A A B A A B B A B B B A A B A B B B B B A A B A B B B A A B A B B B A A B B A B B B A A A B A A A A A A A A A A A A A B B A B A B A A B A B A B A B B B B A A B B B A B B A B B A B B B A B B B B A B A B A B A A B A B A A B A B B A A B B B B A A B B A A A B A A A B A B A A A A B B B B A B A B B B A B B A A B A A A B A B A B B A B B A A B A A A A A A A B A B B A A A A A A B A B B B A A A A B A B A A A A A A B A B A A A A B B A B B B A B A B B B A B A A A A
D1M16 A A B A A B B B B A B A A B B B A A B B A A B A A B A B B A B B A A A B B B B B A A A B B B A B A B B B B B B B A B A B A B A A B A A B B A B B A A B A A B B B B B A A A B B A B A A B B B B A A A B B B B B B A B B A B A A A A B B B A B B A B A A A A A B A A B A B B A A A A B B A B B A B B A B B A A B A B A A B B B B A B A B B B B B A B B A B B A A B A B A B A B B B A A B B B B A B B A B B B B B A B B B A A B B B A B B B A B A A B B A B A B A B A A A B B A A A A B B A B B B A B A A B B A A B A A A B B A B B A A B A B B B A B B A A A A A A B A A B B A A A A A A A A B A B B B B A B B B B B A A B
D3M185 B B A B A A B A B A A B A B A A A A A B B A B B B B A A B B A B B A B B B A B B B A A B A B A B A A B A A A A B A B B B A A A B B A B A B B B B B A B A B B A A B A A A A A A B A B A B B B B B A B A B B A A A A A B A A B A B B A B A A A A A B A A B B A A B A A B B B A A A B A B B A A B A A B A A B B B A A A B A A B A B A B A A A B B B A A B A A A A B A A A A B B B B B A B B A B B A A A B B A A A B B A B A B A A B A A A A B A A A A B A B A B B B B B A A B B B A B A B B B A B B A B B B B A A B B B B B A A B B A B A B B A A B A A B B A A A A A A A B A A A B A A A B A A A B B B B A A A A B B B B A
D4M161 A B A A B B B B A B A A A A A B B B A A A B A B B B B B A B A A B A A B A A A B A B B B B A A A A A B A B A A B B B B A A A B A B A B A B A B B B A A B B A A A A A B A B B B B A A A B B A A B A A B B B B B A B B A B B A A A A B B B A B A A B B B A B B B B A A B B A B A B B A B B A B B A A A B B B A B A B B B B B A A A A B B B B A B A A B B A A B A B A B A B A B A B B A A A B B A B A A B A A B A B B B A B B B A B A B B B A A A B B B B A A A A A B A B B B A B A A A B A A A B B A A A B A A A A A B A A B B A A B B A A B A B B B B A A A B B B A B B B A B A B A A B B B B A B A A A B B A B B A A A A
D1M181 A A B A A A B A B B B B A A A A B A B A B B A A A B A A A A A A A B B A A B B A B A B A B B A A A B B A B B A A B A B A A B A A A A B A B A B B A A A B B A B B B B A A B B A B B A A B A B A A A B A A B A A B B B A B A A B A B B A A A A B A A A A A A A A A A A A B A B A A A B A A A B B B A B B B A B B A B B A B A A B A A B A B A A A B A A A B B B B B B B B B A B A B A B A B B A B A A A B B A A A B B B A B A A B A A B A A A B B B B A B B B A B B B B B B A B A A B A B B A A A B A A A B A A A B B B A B A B A B B B B A A A A A A B B B B A A B A B B B A B A A A A A B A A B B A B A A A B B B B A B B
D5M50 B A A A A B A B B B B B A A A A A B A B B B B A B A B A B B B A A B B B B B B A B A A B B A A A B B B A A A A B A B A B B A B B A A A B A A A B B A B B A A A B A A B A A B A A B A A B B A B B B A A B A A B B B B A B A A A A B B B A B A A B A B A B B B B A B A B A A B A B A B B A A B B A A A B A A B B A B A B A A B B B A B A B B A A A A A A A B B A A A B A A B B A B A B A A B B B A A A B A A A B B B A B B A B B B B A A B B B B A A B B A B B B B A B A A A A B B B B B A B B A A A A A B B A A B A B A A A A A B A A B B A B B B B B A B B A A A B A A A A A A B B B B A A B B A A A A A A B A A A A A B
D5M147 A B A B A B B B A B A A B A B B B A A B A A B B A A B A B A B B A A A A B A A B B B B A A B A B B B A B B A A A A B B B A B A A B A A B A B A B A A A A B B B A B A A B B B B B B B B B B B B B A A B A B B A A B A A A B B A B A B B A B B B B B A A B A A A A B B A A B A B B A A A A A B A B A B B B A A A A A A B B B A B A B A B B B A B A A A B A B A A A B B A A A A A B B B A A B A A B B A A B A B A B B B A A B A A A B B A B A B B B A B A A B B B A B B B B B B B A B A A B B A B A B B A B A B A B B B A B A B B A A B B B A B A B A A B A B A A A A A A A B B A B B A A A A B A A B B B A A B B A A A B B
D3M189 B B A B A A B A B A A B A A A A A A A B B A B B A B A A B B A B B A B B B A A B B B A B A B A B A A B A A A A B B B B B B A A B B A B A B A B B B A B A B A A A B A A A B A A B A A A B B B B B A B A B B A A A A B B A A A A A B A B A B A A A B A A B B A A B A A B B B B A B B A B B A B A A A B A A B B B A A B B A A B B A A B A B A A B B A A A A A A A A A A A A B B B B B A B B A B B A B A B B A B A B B A B A A A B B A B B A A A B B A B A B A B A B B B A B B A B B B B B B B B B B A A B B B A A B A B A B A A B B B B A B B A A B B A B B A A A A A A A B A A A B A A B B A A A B A B B A A A A B A A B A
D4M29 A A A B A B B A A B A A B B A B A B A B A A A B A B B A A B A B A B A B B A A B B A A A B B A A A A B B A B A B B B B B A B A A A B A A B B A B A B A B B A A B B A A B A B A A A A A A A A B B B A A B A A B B A B A A A A A A B A A B A B A B B A B B B A A A B B A B B A A B B A A A A B A A B B B B B A B B A B B A A A A A A A A B A B A A A B B B A B A B A A A B A A A B A B B B A A B A A A A A B A B A A A A A B A B A A B A B A B B B B A B A B A B A B B B B B A A A B B A A B A B A A A B A B A A A A A A A B B B B B B B B B B B A B B B A A B B B B A B A A B A B B B B A A B B A B A A B A A A A B A A B
D3M148 A B A B A B A A A B B B A A A A A A B B A A B A A B B B A B B B A B B B A A B A A A A A A B B B B A A B A A A B B B B B A B A A B B A B B A A A A A B A B A B B B A B A A A B A A A B B A B A B A B B B B A B B B B A A A A A B B B A A B A A A A B B B B A A A B B B B A B A B B A B B B A B B A B B A B B A A B A A A B A A A A B B B B A B B B B B B A B A A B B A B B B A B B B B B B B A B A A A A A A B A A A A A B B A B B A B A A B B A A B B A B A B A B B B A B A B B A A A B B A B A A B B B B A B A B A B B B A A B B B A A A B A A B B B A A A B A B B A B B B A B A A A A B B B B B B A B A A B B B A A A
D3M63 B A A A A B B B A A B A A B B B B A B A B A A A B B A B A B A A B B B B B B A A A A A A B B A A A A B B A B A A B A A B A B A B A A B B A B B A B B A A B B A A A B A B B B B B A B B A B B A A B B B A B B B A B B B B B A A B A B A B B B A B B B B B B B A B A A A A B B B B A A A B A A B B B A B A B A B A B B B A B A A B A A B B A A A A B B B A B B B B B B A A A B B A B A A A B B A B A A B B B A B A B A B B B B A B A A A A A B B A A B B A B B A A B A A A A A B B A A B A A B B B A B B A A A B B A A A B A B A B A A A B B B B A B B A B A B B B A A B A B A B A A B A A B A A A A A B B A A B A B B B B
D5M159 A B A B B B A B A B A A B A A B A A A B B A A B B B B A B B B B A B A A A A A A B B A A B B B A A B B A B B A B A A A A A B A B B B A B A B B B A A A A B B B A B A A A B B B B B A B B A A B B A A B B B B A A B A A A B B A B B B B B A B A B B A B A A A A B B A B A B A A B A B A B B B A B A B B B A A A A A A A B B A B A B A B A B A A A A A A A B A B A B B A B A A B B B B A A B B A A B B B B A B B B A B A A A A A A B B A B A A B B A B A B B B A A B A B B B B B B B A B A A B B A B A A A A B A B A A A B A A B B A B A B B B A B A B B B B B A A A A B A A B A B B A A A A A A A A A B B A B B A B B B A
D2M26 A B A B B B A B A B B B A A A A B A A A B B A A A B B B A B A B B B A B A A B B A A A B A B B B B B A B A A B B B B A A B A B B A B B A B A A A A B B B B A B A A A A A B B B B A B A B B B A B B A A A A A B B B B B A A A B B A B B A B B B B B A A A A A A B A B A A B B A B A B A B A A A B A B A B A B A B A B B A A A A A B A A B B A B B B A A B B B B A A B B B B A A B B A A A B A B B A B B A A A A A B A B B B A B A B B B A A A B B B B A A A B B B A B A A B A B A B A A A B B B B B A B B A A A A B A B B A A A B B B A B A B B B A B B A B A A A B A A B B B B A A A A B B A B A A A A B B B A A A A B A
D2M130 B B B A B A A B B A A A A B A B B A B B B A A B B B A A B B B B B A B B A B B A B A B A A B A A A A A A B B A A A A A A B B A B A B B A B B A B B B A B A B A A B A B A B A B B A B B B A A B B B B A B A B B A B A B B A B B A A A A A A B A A A A B B A B A B B B B A B B B A A B B B A A A B B B A B A A B A B B B A B B B A A B A A A A A B A B B A A B A B B A B A A B A A A B B B A A B B B A B A A A B A B A A B A B A B A B A B B B A B A A B A B B A B A A A A A A A B B A A B B A A B B A A B B B A B B A B B B A A B B B B B B B B B B B A B A A B B B B A B B B B B B A A B B A B A B B A A A A A B A B A B
D5M140 A B A B A A B B A B A A B A B A B A A A A B B B A A B B B A B B A A A A B A A B B A A A B B A B B B A B B A A A A B B B B B A A A A A B A B A B B A A A B A A A B A A B B B B B B A B B A B B B A A B A B B A A B A A A B A A B A B B A A B B B B B A A A A A A B B A A B A B B A B B B A A A B A B A B A B A A A A B A B A B A B A B A B A B A A A B A B B A A A B B A A A A B A B A A B B B B B A A B A B A B B B B A B A A A B B A B A B A B A B B A B B B A B B B B B A B B B A A B B A B A B A A B A B A B B B B B A B B A A B A B A B A B A A B A B A A A A A A A B B A B B A A A B A A A B B B A A A B A B A B B
D5M85 B B A A A B B B A B A B A A A B A A A B A A B B A B B B B B B A B A A B A B B A B A B B A B A B B A B A A B A A A A B B B B B B A B A A B A A A A A A A B B A B A A B B A B A B A A A B A B A A B A A A B A B A A A A A B A A B A B A A B A A B B A B A B B B A A B A A B A A B B B A B A A A B B B B A A A A A A A B A A A B B A B B A B A A A B A B B B B A A A B B B B B B B A B A A B A B B A A A A A B B B B B B A B B A B B B A A B B A A B A B A B A B A B A A B B B A B B B B A B B A A A B B B A A A B B B A A A B A A A A A A A B B A A A B A B A A A A A B A A A A A B A B A B B B B B A B B B B B B A A B B
D5M81 B A A A A B B B A B A B A A A B A A A B A A B A A B B B B B B A A A A B A B B A B B B B A A A B B A B A A A A A A A A B B B B B A B A A B A B A A A B A B B A B A A B B A B A B A A A B A B A A B A A A B A B B A A A A B A A B A A A A B A A B B A B B B B B B A B A A A A A B B B A B A A A A B B B A B A A A A A B A A A B B A B B A B A B A B A A B B B A A A B B B B B B B A B A A B A A B A A A A A B B B B B B A B A A B B B A A B B A A B A B A B A B A B A A B B B A B B A B A B B A A A B B B B A A B B B A A A B A A A B B A A B B B A A A A A A B A A A B A A A A A B A B B B B B B B A B B B B B B A A B B
D2M35 A B A B B B A B A B B A A A A A B B B B A A A B A B B B A B A B A B A B A A A B A A A A A B B B B B A B A A B B B B A A B A A A A A B A B A A B B A A B A A A A A A A A B B B A A A A B B B A B B A A A A A B B B A B A A A B A A B B A B B A B A B A A A A A B A B A A B B A B A B A B A A A B A B A B A A A B B B B A A A A A A A B A B A B B B A A A B A B B A B B B A B A B B A A B B B A A B B B B A B A A A A B B B A A A B A A A A A B B A B B B A A B B A B B A B B B A A B A B B B B B B A A B A A B A B A B A A B A B B A A A A A B B B A B B B B B A B A A B B B B B A A A B B A A A A A A B B A A A B A B A
D3M198 B B A B A A A A A B A B A B B A B A A B B A A B A A B A B A B B B B B B B A A B B B A B A B B B A A A A A A A B A B B B B A A A B A A B B A B B B A B A B A A B A A A A B A A B A B A B A B B B B B A B B A B A A B B A A A B B B A B A B B A B B B B B B A A B A A B B A B B A B A B A A B B A B B A A B B A B A B B B B A B A A B B B A A B B A B A A B A B B A B A A B B A B A A B B A B B A A B B B A B B A B A B A A A A B B A B A A A B B A B B B A B A A B A B B A B B B A B B B A B B A B B B A B A A B B B B B A A A A B B A B B A B B A A A B A A B A A B A B A A B B A A B A A A A B B A A A A A A A A A A A
D2M168 B A B A A A A A B B B B B A A A A A A A A B A A A A A A B A A A A A B B A B A A A A A A B B A B A B B A A B B A B A A A A B A A A B A B A B A B B A A A B A B A A B B A A A A A A A B A A A A B A A B A B B A B B A B A B B B A A A A A A A A B A B A A B A B B A A B B B A B A A A B B A B B B B B A B B A A B A B A A B A B A A B B A B A B B B B A B A B A B A B B A A A A A A B A B A A B A A B A B A A B B A A A B B B B B A A A B B A A B A B B B B A B B B B B A B B B A A A A A A A A B A A A A B A A A A A B A B A A B A A B A B A B A B A B A B A B A B B A A B B B B B A A A A B A B A A A B A A A B A B B A
D3M118 A B A A A B A B A A A A B A A B A B A B B A A B B B B A A B B A B A B B A B B A A B B A B B A A B A A B B A A A A B A A A B B A A A A B B B B A A B B A B A B A B B B A B A A B B B B A B B B B B B B B B B A B B B A B B A A B B A A A A B B B A A B A B A B A B B B A B A B B A A A B A B B A B A B A B A A A A A B A B B B A A B B B A A B A B B B A A B B B A B B A B A B B A B A B B B B A A A A B B A A A B A A A A A A B A B A A B B B A A A A B A A B A A A B A B A A A A B B B B B A B B A B B B A B A B A B A A B B A B A A A A B B A B A B A A A A B B A B B B A A A B B A B A A B A A A A B A B B A B B A B
D5M47 B A A A A B A B B B B B A A A A A B A B B B B A B A B A B B B A A B B B B B B A B A A B B A A A B B B A A A A B A A A B B A B B A A A B A A A B B A B B A A A B A A A A A B A A B A A B B A B B B A A B A A B B B B B B A A A A B B B A B A A B A B A B B B B A B A B A A B A B A B B A A B B A A A B A A B B A B A B A A B B B A B A B B A A A A A A A B B A A A B A A B B A B A B A A B B B A A A B A A A B B B A B B A B B B B A A B B B B A A B B A B B B B A B A A A A B A B B B A B B A A A A A B B A A B A B A A A A A B A A B B A B B B B A A B B A A A B A A A A A A B B B B A A B B A A A A A A B A A B A A B
D1M100 A A A A A B A B B B B A B B B B A A A A B A B A A A B A A A A B B A A A A A A A B A B B B B B A A A A B A A B B A B B A A A B A B A B B B A A B A B B A A A B B A B B B B A A B B A A B A B A B B A B B B B A B B B B B B B A A A A A B A B A A B B A B A A A A B A A B B B B B B A A B A A A A B A A B B A B B B A B B B B B B B B B A A B B A B A A A B A B B B B A B B A A A B A A B A A A A A B B B A A B A B A B B B B B A A B B A A B B A B A A A B A B A B B B B B B B A B B B A B B B B B B B B B A A A A B A A B A B B A B A B B B A A A B B A A A B A A A B A A B B A B B B A A A A A B B B A A A A B A A A A
D2M38 A B A B B B A B A B B A A A A A A B B B A A B B A B B B A B A B A B A B B A B B A A B A A B A B B B A B A A B A B B A A B A A A A B B A B A A B B A A B A A A B B B A A B B B A A A A B B B A A B A A B B B B B B A B A A A B A A A A A A B A A A B A A A A A B A B A A B B B B A B A B A A A B A B A B A A A B B B B A A A A A B B B B B A B B A A A A B A B B A B B B A B A B B A A B B B A A B B B B A B A A A A B B B A A A B B A A A A B B B B B B A A B B A B B A A B B A A B A B B B B B B A A B A A B A B A B A A B A A B A A B A A B B B A A B B B B A B A B B B B B B A A A B B A A B A A A B A A A A B A B A
D1M142 A B A A B B B B A B A B A B B A A B B A B B A B A B A B A B A A A A B B B B B B B A B A B B B A B B B A B A B A B B A B B A B B A A B B B B A A A B A A A B A B B B A A B A B B B B B A A B A B B B A A B A B B B A A B B A B A B A A A B A A A A A A A A A A A A A B B A B A B A A B A B A B A B B B B A A B B B A B B A B B A B B A A B B B B A B A B A B A A B A B A A B B B B A A A B B B A A B B A A A B A A A B A B A A A A B B B B A B A B B B B B B A A B A A A B A B A B B A B B A A B A B A A A A A B A B A A A A A A A B A A B A A B A A B A B B A A A A A B A B A A A A B B A B B B A B A B B A B B A A A A
D2M110 B B B B A A A B A A B A A B B B B A B A B B A B B B B A B A B A B B A A A B A A B B A A B A A A A A A B B B B A A A A A B A A A B B A A A B B A B A A B B B A A B A A B B B B B B B A A A A A A A B A A B B B A B A B A B B A A B B B B B B A A A B B B B A A A A B B A B A A A A B A B A A A A A A A A B B A A B A B B B B B A B B B A A A A B A A A A A B B A A A B A A B B A A A B B A A B B B B A A B A B A B B B B B A A B B B A A A B B B B B B A A A B B A A B A B A A B B B A A A A B B A B A B B B B A B A A B B A A A B B B A A A B B A B B B A B B A B A A B B A B B B A A B B A A A A B A A B B A B B B B B
D3M23 B B B B B A A B A A A A A B B A A A B B B B B B A A A A B B A A B B A A A B B A A A A B B B A A B B B A A A B A A B A B A B A B B B B A A B B A A A A A A B A B A A A B A A B A B A B B A B A B B B B A B A A A B B A B A A A A B A B A A B B B B B A B B B A B A A A A A B A B B B B B A B A B A B B B A A A A A A A A B B B A B B B B B B A A A B B B B A B B B A A B B A A B B B A A B B A A A A A B B B B A A A A B A B A B A B A A A A B B B B B A A A B A A A A B A B B B A A A A A A A B A B B B A A B B B B B A B B B B B B B B B B B A B B B A B B B A A A B A B B A A A B A B B A A B B A A B B B B A B B A A
D1M82 A A B B A B A B B B B A B A B B B B A A A B B B A B B B A A A B A A A B A A A A B A B A B A B B A B B A A A B B A B A A B A B A A B A B B B A B A A B A B B A B A A A A A A B B A B B A B B A A B A B B A B A B B B B B A B A A A B A A A B A A A A A B A B A A A A B B B A B B A A B B A A B A A A A B B A B A B A A B B B B B B B B A B B A A B A A A B A B B A B A A B A A A A A B B A B B A B A A A A A B A B A B B A B B A B B B A A A B B B A B A A A B A B B B A B B A A B B B A B B B A A B A B A A A A A B B A A B A B A B A A B A A A A A B A A A B B A A B B A A B B B B A A A A B A B A B A A A A B B A A A
D1M72 A A A B A B A B A A B A B A B A B B B B A B B A A B B B A B A B B A A A B B A A A A B A B B B A A B A B A B A B A B A A A B B B A B A B B A A A A A B A A B B B A A A A B A B B A B B A A A B B A B B B A B B A A B B B A A A A B B A A A B A A A A A B A A B A A B B B B A B B B A B A B A B A A B B B B A B A B A B B B B B A B A B A B B B A B A A A B A B B A B A B B B A A B A B A A B B A B A A B B A A A A A B A B A A B A A B A B A A B B A A A A A B A B A B A B B A A A B B B B A B B A A A A B B A B A B A A A A A A A B A A B B B A A B B A A A B B A A B B A A B B B A A A A A A A A A B B A A A A A A A A
D5M155 A B A B B B A B A B A A B A B B A A A B A A B B A B B A B A B B A B A A A A A A B B B A B B B A B B A A B B A B A A A A A B A A B B A B A B B B A A A A B B A A B A A B A B B B B B B B A A B B A A B B B B B A B A A A B A A B B B B B A B A B B B A B A A A B B B A A B A A A A B A A A B A B A B B B A A A A A A A B B A B A B B B B B A B A A A B A B B A A B B A A A A A B B B A A B B A B B B B B A B B B A B A A A A A A B B A B A A B B A B A A B B B A B B B B B B B A B A A B A A B B B B A A A B A B A B A B A A B A A B A B A B A B A A B B B B A A A A B A B B A B B A A A A A B A B A B A A B B A A B B A
D3M80 A A A A B B A B A A A A B B A B B B B B B A B B A B A A A B B A B A B B B B A A A A B A A B A B A A B B A A A A A A A A B B B B B A A B A B B A B B A B B B B A A B A A B A A B A B A A A B A A A B B A B B A A B A B A A B A A B A A A A B A B B A B B B B A B A A B B A A B B A B A B A B A B A A B A A A B A A A A A B B A B A A B B A A B B B B B A B A A A A B B A A B B B B A A B B B B B A B B B A A B A B A B A B B B B A B B A A B B B A B A B B A B A A A A A A A B B A A A B A B B B A B A A B A B B A A B B A B A B A A A A A B B B B B B B A A B A B A B A A A B A A A A B B B A B A A B B B B B B A B B B
D4M157 A B A A B A B B A B A B A A A B B A A A A A B B B B B B A B A A B A A B A A A B A A A B A A A A A A A A B A A B B B B A A A B A B A B B B A B A B A A A B B A A A A B A B B B B A A A B B A B A A A A A B B B A A B B A B B A A A B B A A B A A A B A B B B B B A A B B A B A A B A A B A A B A A A A B A A B B B B B B B A A A A B B B B B B A A B B A A B B B A B B B A B A B B A B A B B A B A A B A A B A A B A A B A B A B A A B B A A A B B B B A A A A A B A B A B A A A B A B A A B B B A A A B A A A A A B A A B B B A B B A A B A B B B A A B B B B B B B B A B B B B A A B A B B A B A B A B B A A B B B A A
D3M133 A B A B A B B B B A A A A A A B B B B B B A B A B B B B A A B B A B A B B A B A A B A B B B A A B B A B B B B B A A A B A A B A B A A B A B B A A A B A B A B A B B A A B A B A B A B A A B A B A B A A B B B B B B A A B A B B A B A A A B B A A A B B B A B A B B B B B A A B B B B A B B B B A B B A B A A A B A A B B A A A A B B B B A A A B B A B A B B A B B A A B A A A B B A B B B B B A B A A B B A A B A A A B B B B B B A A A B B A A A A B B A B A B B B B B A B B A A B B B A B A B B B B B A B A B A B B B B A B A B B A A B A A B A A B A A B A A A B A A A A A B B A B B A B B B B A B A A B A B A B A
D5M75 B A A A A B B B B B A B A A A B B A A B A A B A B B B B B B B A A A A B B B A A B B A B A B A B B A B A A A A A A A A B B B B B B A B A B A B A A A B B A B A B A A B A A B A B A A A B A B A A B A A A A A A B A A A A B A B A A A A A B A B B A A B B B B B B A B A A A A A B B B A B B A A A B B B A B A A A A A B A A A B B A B B A B A A A B A B B B B A A A B B A B B B B A B A A B A A A A A A B A A B B B B B B B A A B B B A A B B A A B A B B B A B B B B A B B B A B B B B A B B A A A A B B B A A B B B A A A B A A A B B B A B B B A B B A A B B A A B B A B A A A B B B A B B B B B A B B B B B A A A B B
D4M180 A B A B A A B B A B A A A A A B B B A A A B B A B B B A A B A A B A B B A A A B A A A B A A B A A A B B B A A A A B A A A A B A A B B A B A B B B B B B B A B B A A B A A A B A B B A A A B B B A A A A B A B B B B A B B A A A A B A B A A B A A B B B A A B A B B B B A B B A B B A A A A B B A B A A B A B B B B A B B A A A B B B B B A B A A A A A A B A B A B A B A B B A B B A A B B B B A A B A A B B B B A A B B B B B A B B B A B B B B A A B B B B A B B B B B A B A A B B B A A A A B A B B B B A A A B A A B B B A B B A B B A B B B B A A A B B B B B B B A B A A A A B B B B A B B A B B A B B B A A A A
D4M30 A A A B B B B A A B A A B B A B A B A B A A A B A B B A A B A B A B A B B A A B B A A A B B A A A A B B A B A B B B B B A B A A B B A A B B A B A B A B B A A B B A A B A B A A A A A A B A B B B A A B A A B B B B A A A A A A B A B B A B A A B A B B B B A A B B A B B A A B B B A A A B A A B B B B B A B B B B B A A A A A A A A B A B A A A B B B A B A B A A A B A A A B B B B B A A B A A A A A B A B A A A A A B A A A A B A B A B B B B A B A B A A A A B B B B A A A B B B A B A B A A A B A B A A A A A A A B B B A B B B B B B B B B B B A A B B B B A B A A B A B B A B A A B B A B A A B A A A A B A A B
D4M128 A A A A A A B A A A A A B A B B A A B A A B A B B B A B B B A B B A B A A B A B A A B B A B A A A A B A B B A A B B A B B A B A B A A B A A B B B A A B B A B B B B B B A A B A A A A B B B A A B A B A A A B B A B B B B B A A A B B A B B A A A A A A B B A A A A B A A A A A B B A A B A B B A B B A A A A B B B B B B B A B B A B B A B B B A B A B B B B A A B B B A B B A B A A B B A A B A A B A B B B A A A A B A A B A A B B A A A B B B A B B A A B B A A B B A A A A B A B B B B A B B A B B B A A A A B A A B B B B A B A B B B A B B A B A B B B B B B B B B B A A A B B A A B B B A B B B B B A B A A B A
D4M117 B A B A A A B A A B B A B A B B B A B A B B A B B A A A B B A A A B B A A A A B A A B B A B A A A A B B B A A A B B B B A A B B B B A B A A A A B A B B B A A A B A B B A A A A A A A A B B A A A A B B A B B B A B B B B B B A A B B A B B A A A A A A A A B B B B B A B A A B B B A A B A A B A A B B A A A B A B B B B A A A A A B B B B A B A B A B B B B A A B B B B B B A A A A B B A A B A A A A B A B A A A A B A A B B A B A A A B B B B B B B B A B B A B B B B A A A B A B B B B A B B A B B B A A A A B A B B A B B A B A B B A A B B A B B A B B A B B B B B A A A A A B A A B A A A A B B B A A A A A B A
D4M84 A B A B A A A B A A B A B A A A B B A B A B A A B A B B B A A A A B A A A B B B A A B B A B A B A A B B B B B B B B B B A B A B B B B B B B B B A A A A A A A B B A B B A B B B A A A A B B B A B A B B A B B A A B A A A B B A B A B A A B B B B B B B B A B A A B B B A B A B A B A A B B B B A B B B A A A B A B B A A A B B A A A B A B A B B B A B A A B A A B B B B B B B A A A A B B A B A A B B B A B A A B A B A B B A A A B A A B B A A A B B A B B A B B B A A A A A A B B B A B A A B A B A B A A A A B A A B A A B B B B B A A B B B B B A A A A A B B A A A B A B A A B A A B B B B A A A B A B A B A B B
D1M96 A A A A A B A B B A B A B A B B A B A A B A B B A B B A A A A B B A A A A A A A B A B B A A B A A B A B A A B B A B B A A A B A B A A B B A B B A B B A A B B B A B A B A A A B B A B B A B A B B A B B B B A B B B B B B B A A A B A B A B A A A B A B A A A A B A A B B B B A A A B B A A B A B A A B A A B B B B B B B B B B B B B A B B B A A A A A B A B A A B A B B A A A B A B B A B A A B B B A A A B A B B B A B B B A A B B A A B B B B A A A B A B A B B B A B B B A B B A A B B B A A B B B A A A A A B A A B A A B A B A B B B B A A A B A A B A A A A B A A B B B B A B A A A A A B B B A A A A B A A A A
D1M37 A A A A B B B B A B A B A B B A B B B B A B A B B B B A B B A A B B A B B B A A B A A A A A B B A B A A A B B A A B A A A B A A A A A A B A B A A A A A A A B B A B A A B B B A A A B B B B A A A A B A B A B A A B B B B B B A A A B B B B A A B A A A A A A A B B B B B A B A A A B A A B A B A A A B A A A A B A A B A B B B A B A B A A B A A A A B B A A B A A A B B B B B B A A A B B A B B A A B B A B A B B B A B B A A B B A A B A A A A A A B B A B A B A A A B B B A A B B A B B A B A B A A B A A B A B A A A B B A A A B A B A A A B A A A A A B A B B A B B B B A B A A A B A A B A B A B B B B B B A A A
D2M164 B A B A A A A A B A B B B A B A B A A A A B A A A A A A B B A A A A B B A B A A A B A A B B A B B B B A A B B A B A A A A B A A A B A B A B A B B A A B B A B A A B B A A A A A A A B A A A A B A A B A B B A B B A B A A B B A B A B A A A A B A B A A B A B B A A B B B A B A A A A B A B B B B B A B B A B B B B A A B A B A A B B B B A B B B B A B A B A B A B B A A A A A A B A B A A B A B B A B A A B B A B A A B B B B A A A B B A B B A B B B B A B B B B B A B A B A A A A A A A A B A A A A B A A A A A B A B A A B A A B A B A B A B A B A B A B A B B B A B B B B B A B B A B A A A A A B A A A B A A B A
D4M38 A A A B B B B A A B A A B B A B A B B B B A A B A B B A A B A B A B A A B A A B B A A A B B A A A A B B A B B B B B A B B B A A B B A A B B A B A A A B B A A B A A A A A A A B A A B A B A B B B A A B A A B B B B A A A A A A B A B B A A A A B A B B B A A A A B A B B A A B B B A A A A A A B B B A B B B B B B B A B A A A A A B B A B A B B B B B A A A B B B A B A B A B B B B B A A A A A A A B A A B A A A A B B A B A A B A B A B B A B A B B B A A A A B A A B A A A B B B A B A A A B A B A B A A B A A A A B B A A A B B B B A B B B B B A A B B B B A A A A B B B B B B A B B B A B A A B A A A A A A A B
D5M30 A A A A B A A B A A A B B A A A A A A B A B A A A B B B B B B A A A B B B A B A B B A B B A A B B A A B B A A B A A B B A A A B A A B A A A A B B A B B A A A B A B B A B B A A B A A B B A B B A A A A B A B B B A A B A B A A B A B A B A A B B B A B B B B B A A B A A B B B A B B A B B A B B A A A A B B A B B B A A B A B B B A B B B A A B A A A B B B A A B A A A A A B B A A A B A B A B A A B A A A A B A A B A B A B B A A B A A B A A A A A A A B A B B A B A A A B A A B A B B A A A A B A B A B B A A A A B A A A A A B A A B A B B A A B B B A A B A B A A A B B B B B A A A A A B B B B B B A A B A A B
D4M109 B B B B A A B B A B B A B A A B A A B A A B A B B A A B B B A A A A B A B A A B A A A B A B A A A A B B B A A A B B B A A A B B B B A B A B A B B A A B B A A A A B B B A A B B A A A A B B A B A A A B A B B B A B B B A B A A A B B B B B A A A A B A A A B A B B B A B A A B B B B B B B A B A B B B A A A B A B B B A A A A A B B B B B A B A A B B B A B A B B B B B B B A A A A B B A A B A A B A B A A B A B A B A A B B A B A A A B B B B A A B A A B B A A B B A A B A B A B B A A A B B A B B B A A A B B A B B A A B A B A B B B A A B B B B B B B B A B B A B A A A A B B A A B A A A A B B B A A A A A B A
D2M188 A A B A A B A A B A B B B A A A B A B A A B B A B A B B B A B B A B A B A A A B A A A B B B A A B B A A A B B A A B A A A A A B A B A B A B A B B A A A A A B A A A B A B B A A B B A B A B A B A B A A A A B B A A B A B B B A A A B A B A A B B B B A A B A B A A B B B B B A A B B A A A A B B B B B B A B B A A A A A A B B A B B B B B A B B B B B A A B B B B A A B A B B A A A A A A B A A A A A A A B A B A A B B A B B A A B A A B A A B A B B B A B B B B B B A B B A A A A A A A A A B B A A B A A B A A B B B B A B A A A B A A A B B B A A B A B B B B A A B B B B A B A B B B A B A B A B B A A B B A B B
D2M29 A B A B B B A B A B B B A A A A B A A A A A B A A B B B A B A B B B A B A A B B A A A B A B B B B B A B A A B B B B A A B A B A A B B A B A A A A B B B B A B A A A A A B B B B A B A B B B A B B A A A A A B B B B B A A A B B A B B A B B B B B A A A A A A B A B A A B B A B A B A B A A A B A B A B A B A B B B B A A A A A B A A B B A B B B A A B B B B A A B B B B A A B B A A A B A A B A B B A A A A A B A B B B A B A B B A A A A B B B B A A A B B B A B A A B A B A B A A A B B B B B A B B A A B A B A B B A A A B B B A B A B B B A B B A B A A A B A A B B B B B A A A B B A B A A A A B B B A A A A B A
D3M32 B B A B B A A B A B A B B B A A B A B B B B B B A A A B A A A A B A B A B B B A A A A A B B A B B B B B A B B A A B A B A B B A B A B B A B B A A A A A A B A B A A A A A A A B B A A B A B A B B B B A B B B A B B A B A A A A B A B A B B B B B B A A B B A B A A A A A B A B A A B A A B A A B B B A A A A A A B A A B B B A B A B B B B A A A B B B B A B B B A A B B A A B B B B A B B A A A A A B B B B A B A A B A B A A A A B A A A B B B B A A A B B B B A A A A A B B A A B A A A A B A A B A B A A B B B B A A B B B A B A B B B B B B B A B B B B B A B B A B B B A A A A B B A A B A A A B A B B A B B A B
D3M176 A A A B A B B A B B A A A A A A A B A B A A B B A B B A A B B B A A B B B A B B A A A B A B B A A A B B A A A B A B B B A B A B B A A A B B A B B A B B B A A B B A A A A A B B A A A B B A B B A B A B B A B A A B A A A B A B B B B B A A A A B A A B A B A B A A B A B A A A B A B B A A B A A B B A B B B A A A B A A B A B B B A B A B B B A A B A A A A B A A A A B B A B A A A B A B B B A A B B A B A B B A A A B A A B A A A A B A A A A B A B A B B B B B A A B A B B A A B B B A B B B B B B B B B B B B B B A A B B A B A B A A A B A A B B A A A A A A A B B A A B B A A A A A A B A B B A A B A B B A B A
D5M5 A B B B A A A B B B A A A A A A B B A B A A A A A B A B A A A B B A A A B A B A A B A B B A A A A A B A A B A B A B B B A A B B A B B B B B A B B A A B A B A B A B B A B B A B A A A B B A B B A A A A B B A B B B A B A B B A B B B A B A A B A A B B B B B A A B B A B B B B B A A A B B A A B A A B B B B A B B B A B A A B B B B A B B A B B A A A B B A B A B A A A B A B B B A A A A B A B B A A B A A B B A A A A A A B B A A B B A B B A A A B A A B A A A B B A B A B A A B B B A A A A A B B A A A A A A A A B B A A B A A B A B A A A B A B A B A A B A A B B A A A B B B A B A B A A B A B B B B B B A A A
D1M30 A A A B B B B B A B B B A B B B B B B B A B A B B B B A B B A B A B A B B B A A B A A A A A A B A A B A A B B A A B A A B A A B A A A A B A B B A A A A A A B B B B A A B B B A A A B B B B A B A B B A B A B A A A B B B B B A A A B B A B B A B A B A A A A A B B B B B A B A A A B A A A A B B A A A A A A A B A A A A B B B A B A B A A B A A B B B B A A B A A A B B B B B B A A A B B A B B A A B B A B A B B B A B B A A A B A A B A A A B B B B B A A A B A A A B A B A A B B A A B A A A B A A B A A B A B A A B B A A B A B A B A A A B B A A A A B A B A A B B B B A B A A A B B A B A B A A B B B B B A A A
D2M165 B A B A A A A A B A B B B A B A B A A A A B A A A A A A B B A A A A B B A B A A A A A A B B A B B B B A A B B A B A A A A B A A A B A B A B A B B A A A B A B A A B B A A A A A A A B A A A A B A A B A B B A B B A B A A B B A B A B A A A A B A B A A B A B B A A B B B A B A A A A B A B B B B B A B B A B B B B A A B A B A A B B B B A B B B B A B A B A B A B B A A A A A A B A B A A B A B B A B A A B B A B A A B B B B A A A B B A B B A B B B B A B B B B B A B A B A A A A A A A A B A A A A B A A A A A B A B A A B A A B A B A B A B A B A B A B A B B B A B B B B B A B B A B A A A A A B A A A B A A B A
D1M98 A A A A A B A B B A B A B B B B A A A A B A B B A A B A A A A B B A A A A A A A B A B B A A B A A B A B A A B B A B B A A A B A B A A B B A B B A B B A A B B B A B B B A A A B B A A B A B A B B A B B B B A B B B B B B B A A A B A B A B A A B B A B A A A A B A A B B B B B A A A B A A B A B A A B A A B B B A B B B B B B B B B A A B B A A A A A B A B A A B A B B A A A B A B B A B A A B B B A A A B A B A B B B B B A A B B A A B B B B A A A B A B A B B B A B B B A B B A A B B B A A B B B B A A A A B A A B A A B A B A B B B B A A A B A A B B A A A B A A B B B B B B A A A A A B B B A A A A B A A A A
D4M108 B B B B A A B B A B B A B A A B A A B A A B A B B A B B B B A A A A B A B A A B A A B B A B A A A A B B B A B A B B B A A B B B B B A B A B A B B A A B B A A A A B B B B A B B A A A A B B A A B A A B A B B B A B B B A B A A A B B B B B A A A A B A A A B A B B B A B A A B B B B B B B A B A B B B A A A B A B B B A A A A A B B B B B A B A A B B B A B A B B B B B B B A B A B B B A A B A A B A B A A B A B A B A A B B A B A A A B B B B A A B A A B B A A B B A A B A B A B B A B A B B A B A B A A A B B A B B A A B A B A B B B A A B B B B B B B B A B A A B A A A A B B A A B A A A A B B B A A A A A B A
D2M141 B A B B B B A B B A A A A B A A B A A A B A A B A B B B B A B B B A B B B A B B B B B B A A A B A A A B B B A B A A B A B B A B B B B A A B A B A A B B A B B A B A B A B A B B A B B A B A A B A A A A B B B A A A B B A B A A B A A A A B A A A B B B A A B A A A A A B A B A B A B B A A B A B A A B A A B A B B B A B A B B A B B A A A A B B B A B B B B A A A A A A A B A A B B B A A B B B A B B B A B A A B A B A B A B A A A A B B A A A B B A B A B B B B A A B A A B B B A B B A B B B A A B B A A B A A A B B A A B A A A B B B B A B B A A A A B B A A B A B B B A B A A B B A B A B B A A B B A B A B A B
D3M43 B B A A B B A B A A B A B B B A A B B B B B A B A A A B B A A A B A B B B B B A A A B A B B A B B A B B A B B A A A A B A B B A B A B A A B B A A A A A A B A A A A A A B A A B A A A B A B A A B B B A B B A A B B A B A A A A A B B A B B B A B A A A B B A B A B A A A B A B A A B A A B A A B B B A A A A A A A B A A A B A B A A B A A A A B B B B B A B B B A A A B A A B B A A B B B A B A A B A B B A B B A A B A B A B A A A A A A B B A B A A A B B A B B A A A A B A A B B A A A B B A B A A A A B A A B A B B B A B A B A A B B B B A A A B A B B A B B B A B B B A A A A B B A B B A A A B A B A A B B A B
D4M13 B A A B A B A A A B A A B A A B A A B A A A B B A B A B A B A B A B A B A A A A A A B A B B A A A A B B A B A B A B A B B B A B A B B A B A B B B B A B B A A A B A A B A B B B B A B B A A B B B A A B A B A B A B B A A A A A B A A A A B A B A B A B A A A A A B A B B A A B B A A A A A A B A B B A B A B B A A A B B A B A A A A A B B A B B B B B A A A B B B A B B A A A A B B B B B B B B A A B B B B A A A B A B B B B B B B B A A A B A A A A A B B A B B B A B A A A A A A B B A A A A A A B B A B A A A B A A B B A B A B B B B A B A B A B B B B A B A B B A A A A A B A B A B B A B B A B A A B A B A A B
D3M75 A A A A A B A B A A A A B B A B B B B B B A A A A B A B A B B A B A B B B B A A A A B A B B A B A A B B A A A A A B A B B B B B B A A B A B A A B B A B B B B A A B A A A A B A A B A A B B A A A B B A B A A A B A B A A B A A B A A A A B A B B A B B A B A B A A A B A A B B A A A B A B B B A A B A A A B A A B A A B A A B A B B B A A B B B B B A A B A A A B B A A B B A B A B A B B A B A A B A A A B A B A B A B B B B A B B A A B B A A B A B B A A A A A A A A B A B A A A A A B B B A B A A A A B B A A B B A B A B A A A B B B B B B B A B A A B A A A B A A A B A A B A A B B A B A A A B B B B B B A B B
D3M154 A B A B A B B A A B B B A A A A A A B B A B B A A B B B A B B B A A B B A A B A B A A A A B A B B A B B A A A A A B B B A A A A B A B B B A A B B A B A B A B B B A A A A A B A A A B B B B A B B A A B B A B A A B A A A A B B B B A B B A A A A A B B B A A B B B B B B A B B B A B A B A B B A B B B A B A A B A B A A A A A A B B B A A B B B A B B A A A A B B A B B B A B B B B B A B A A A A A A A B A A B A A A B A A B A A A B B B B A A B B B B A B B B A B B B A B B A A B B A A B A B B B A B A B B B B B B B A A B B B A A A A A A A B B B A A A A B A A B B A A B B A A A A B B B A B A B A B B B B A A A
D1M91 A A B A A B A B B B B A B A B B B B A A A A B B A B A A A A A B B A B B A A A A B A B B A A B A A B B B A A B B A A B A A A B A B A A B B B B B A A B A B B B B A B A B A A B B B A B B A B A B B A B B B B A B B B B B A B A A A B A B A B A A A B A B A A A A B A A B B A B B A A B B A A B A A A A B B A B B B B A B B B B B B B B A B B B A B A A A B A B A A A A A A A A A A A B B A A A A B A A A A A B A B B B A A B B A A B B A A B B B B A A A A A B A B B B A B B B A B B A A B B B A A B A B A A B A A B B A B A B B A B A A B A B A A A B A A B A A A A B B A B B B B B B A A A B A B B B A A A A B A A A A
D3M110 A A A A A B A A A A A A B A A B A B A A A B B B A B B A B B B A B A B B B B B A A B B A B B A A B B A B A A A A A A A A A B B A A A A B B B B A B B B A B A B A B B B A B A A B B B A A A B A B B B A A B B A B B B A B B A A B B A A B A B A B A A B A B A B A B B B B B A B A A A A B A B A A A A B A B A B A A B A A B B A A A A B B A A B A B B B A A B B B A A B A B B B A A A A B B A B A A A A B B A A A B A A A A B A B A B A A B B B A B A B A A A B A B A B A B A A B A A A B B B B B B A B B A A B B B A B B A B B B B B A A A B A A B A B B A A A A B A B B A A A A A A A B A A A A A B A A A B B A B B A B
D4M14 B A A B A B A A A B A A B A A B A A B A A A B B A B A B A B A B A B A B A A A A A A B A B B A A A A B B A B A B A B A B B B A B A B B A B A B B B B A B B A A A B A A B A B B B B A B B A A B B B A A B A B A B A B B A A A A A B A A A A B A B A B A B A A A A A B A B B A A B B A A A A A A B A B B A B A B B A A A B B A B A A A A A B B A B B B B B A A A B B B A B B A A A A B B B B B B B B A A B B B B A A A B A B B B B B B B B A A A B A A A A A B B A B B B A B A A A A A A B B A A A A A A B B A B A A A B A A B B A B A B B B B A B A B A B B B B A B A B B A A A A A B A B A B B A B B A B A A B A B A A B
D5M172 A B A B B A A A A B B A B A B A A A A A B A A B A B A A B B A A A A B A A A A A A A A B A A B B B A B B A B B A A A A A A B A B B B B B B B B B A A A B B A B B B A A A B B B A B A A B A A B B B A B A B B B A B B A A B B B B B A A A A B A B B A B B B B A A B A B A B A A A A A A B A B A A B B B B B B B B A A A A A A B A B A B A B B A B B B B A B B A B B B A B A A B B B A A A B B B B B A A A A B A B A B A A B B A A A B A A B B B B A B A A B B B A B B B B A B B A A B A B A A B A B A A A A B A B A A A B A A A B A B A B B B A B A A B A A A B B A B A A A B A A B B A A B A B A A B B B A A B B A A A B
D3M74 A A A A A B A B A A A A B B A B B B B B B A A A A B A B A B B A B A B B B B A A A A B A B B A B A A B B A A A A A B A B B B B B B A A B A B A A B B A B B B B A A B A A A A B A A B A A B B A A A B B A B A A A B A B A A B A A B A A A A B A B B A B B A B A B A A A B A A B B A A A B A B B B A A B A A A B A A B A A B A A B A B B B A A B B B B B A A B A A A B B A A B B A B A B A B B A B A A B A A A B A B A B A B B B B A B B A A B B A A B A B B A A A A A A A A B A B A A A A A B B B A B A A A A B B A A B B A B A B A A A B B B B B B B A B A A B A A A B A A A B A A B A A B B A B A A A B B B B B B A B B
D2M160 B A B B A A A A A A B B B A B A B B A A A A A B A A A A B B A A A A B A B A A A A B A B B A A B A B B B A B A A A B A A A B A A A B B B A B A B B A A B A B B A A A B A B B B B A A B A A A A A A A B A A B A B A A B B A A B A A A A A A A A B A B B A A A B B A B B B B A B A A A B B A A B B B B A B B A A B B B B A A A A A A B B A B B B A B B A B B B A B A B A A A A A A A B A B B B B B B B B B A A B A B B A A B B A B A A A B B A B B A B A B A A B A B A B A B A A A B B A B A A A B B B A B B A A B A A B A B B A B B A B A B B A A B A B A B A A A B B A B B B B A B A A B A B A A B A A A A B A A A A B A
D1M178 A A A A A A B A B B B B A A A A B A B A B B A A A B A A A A A A A A B A A B B A B A B A B B A A A B B A B B A A B A B A A B A A A A B A B A B B A A B B B A B B B B A A B B A B B A A B A B A A A B A A B A A B A A A B A A B A B B A A A B B A A A A A A A A A A A A B A B A A A B A A A B B B A B B B A B B A A B A B A A B A A B A B A A B B A A A B B B B B B B B B A B A A A B A B B A B A A A B B A A A B B B A B A A B A A B A A A B B B B A B B B A B A B B B B A B A A B A A B A A A B A A A B A A A B B B A B A B A B B A B A A A A A A B B B B A A B A B B B A B A A A A A B A A B B A B A A A B B B B A B B
D2M115 B B B B B A A B A A B A B B B B B A B A B A A B B B B A B A B B B B A A A B A A B B A A A A A A A A B A B B B A A A A B B A A A B B A A B B B A B A A B A B A A B A B B B B B B B B A A A A A A A B B A B B B A B A B A B B B B A A B B A B A A A A B B B A A A A A B A B A A A A B A B A B A B A B A B B B A A B A B B B B B A B B A B A A A B A A B A A B B B A A B A A B B A A A B B A A B B B B A A A A A A B B B B B A A B B B A A A B B B B B B A B A A B B A B A A A A B B B A A A A B B A B A B B B A B A A A B B A A B B B B A B B B B A B B B A B B A B B A B B A B B A A A B B A A A B A A A B B A B B B B A
D2M131 B B B A B A A B B A A A A B A B B A B B B A A B A B A A B B B B B A B B A B B A B A B A A B A A A A A A B B A A A A B A B B A B A B B A A B A B B B A B A B B A B A B A B A B B A B B B A A B B B B B B A B B A B A B B A B B A A A A B A B A A A B B B A B A B B B B A B B B A B B B B A A A B B B A B A A B A B B B A B B B A A B A A A A A B A B B A A B A B B A B A A A B A A B B B A A B B B A B A A A B A B A A B A B A B A B A A B B A A A A B A B B A B A A A A A A A B B A A B B A A B B A A B B B A B B A B B B A A B B B B B B B B B B B A B A A B B B B A B B B B B B A A B B A B A B B A A A A A B A B A B
D1M27 A A B B B B B B A A B A A B B B A A B B A A A B B B A A B B A B A B A B B B B A A A A A A A A B A A B B A B B B A B A B B A A A A A A A B A B B A A A A A A B B B B A A B B B A A A A B B B B B A B B B B B B A A A B B B A B A A A B B A B B A B A B A A A A A B B B B B A B A A A B A A B A B B A A A A A B A B A A A A B B B B B B B A A B A A B B B B A A B A A A B A B B B B A A A B B A B B A B B B A B A B B B A B B A A A B A A A A A A B B A B B B A A B A A A B A B A A B B A A B A B A B A A B A A B A B B A B B B A B A B A B A A A B B A A A A A A B A A B B B B A B A A A B B A A A B B A B B B B B A A A
D5M16 B B A B B A A B B B A B B A A A A B A B A A B A A B B B A B B B B A B A B A B A B A B B B A A A B A A A A A A A A B A B A A B B A A B B B B A B B A A B A A B B A B B B B B A A A A A B B A B B A A A A B B B B B B A B A B A B B B B A B A A B B A A B B B B B B A B A A B B B A A A A B B A B B A A A B B B A B B B B A A B B B B B A B A A A B A A A B B B B A B A A A B A B A A A A B A B B A A A A A A A A B A A A A B B B B A A B B A B A A A A B A B B A B A B B B A A B A A B B A A A B A A B B B A A B A A A A B A B B B A A A A B A A A A A A A A A A B A A A A A B B B B A A A A A A B A B B A A A A B A B B
D1M33 A A A B B B B B A B A A A B B B B B B B A B A B B B B A B B A B A B A B B B A A B A A A A A B B A A B A A B B A A B A A B A A B A A A A B A B B A A A A A A B B B B A A B B B A A A B B B B A B A B B A B A B A A B B B B B B A A A B B A B A A B A A A A A A A B B B B B A B A A A B A A A A B A A A A A A A A B A A A A B B B A B A B A A B A A A A B B A A B A A A B B B B B B A A A A B A B B A A B B A B A B B B A B B A A A B A A B A A A B B A B B B B A B A A A B B B A A B B A A B A B A B A A B A A B A B A A B B A A B B B A B A A A B A A A A A B A B B A B B B B A B A A A B A A B A B A B B B B B B A A A
D3M164 A A A B A B B A A B A A A A A B A B A A A B B B A B B B A B B B A A B B B A A A A A A B A B A B A A B A A A A B A A B B A A A A B A A B A B B B B A B B B A A B B A A A A B B A A A A B A B A B A B A B B A B A A B B A A A A B B B A B A A A A A A B B A A A B B B B A B A B A B A B A A A B B A B A A B B B A B A A A B B A A B B B B A A B B A A B A A A A B A A A B B B A B A B A B A B B A A A A B A B B A B A A A B B A B A A A A B A B A A B A B A B A B B A A B B A B B A A B B A A B A A B B B B A B B B B B B B A B B A B A B A A A B A B B B A A B A A A A B B A A B A B A A A A A A A B A B A B A B B B A A
D1M49 A A B A A B A B A A B B A B B A B A B B A B A B B A A A A B A B B A A B A B B B B A A A A B B B B B A A A B B A A B A A A A A A A A A A B A B A B A A A A A B B A A A B B B B A A A A B B B A B A A B B A B B B A A B B B A B A A B A B B B A A B A B A A A A A B B B B B A B B B A B A A B A A A A A A A A A A B A A B A B A A B B A A B B A A A A A B B A A A A A A B B B A B B A A A B B B B B A A B B A A A B A B A B A A A A B B A B A A A A A A A A A B B A B A B B B B A A A A A A A A B A A B A A B A B A B A A A B B A B B B A B B A A A B A A A A A A B B B B A B B B B A A A A A A A A B B B B B B A A A A A
D5M71 B A A A B B A B B A B B A A A B B B A B A A B A B B B A B B B A A B B B B B B A B B B B A A A A B A B A B A A A A A A B B B B B B A A A B A A A A A B A A B A B A A B A A B A B A A A B A B A B B B A B A A A B A A A A A A A B A A A A B A B B A A A B B B B B A A B A A A A B B B A B B A A A A B B A B A A A B A B A B A B A A A B A B A A A B A B B B B A A A B B A B A B B A B A A B A A A A B A B B A A A B B B A B A A B B B A A B B B A B A B A B A B B B B B A B B A B B B B A B B A B A A B B B A A B B B A A A B A A B B B B A B B B A B B A A B B A A A A A B A A A B B B A A B B B B A B B B B B A A A A B
D4M153 A B B A A A B B A B A B A A B B B A A A A A B B B B B B A A A A B A B A A A A B A A A B A A A A A A A A B B A B B B B A A A B A B A B B B A B A B A A A B B A A A A B B B B B B A A A B B A B B A A A A B B B A A B B A B B A A B B B A A B A A A B A B B B B B A A B B A B A A A A B A A A B A B A B B A A A B B B B B B A A B A B B B A B B A A B A A A B B A A B A B A B A B B A B A B B A B A A B A A B A B B A A B A B A B A B B B A A A B A B B A A A B A A A B A B A A A B A B A B B B B A A A B A A A A A B A A B B B A B B A A B A B B B A A B B B B B B B B A B B B B A B B A B B B B B B A B A A A B B B A A
D3M9 A A B B B A A B A B A A A A B A B B B B B B A B A B A A B A A A B B A A B B B A A A A A A B B A B B A A A B B A A A A B A B B A B B B A A A A A A A B A A B A B A B B A A B B A A A B B A A A B A A B B B A B A B B B A A A B A A A B B A B B B B B A A B A A B A B A A A B A A A A A A A A B B B A B B A A A A B A A A B B A B A B B B A B B A A B B B A A A B B A B B A A A B B B B B B B B A A A A B B A B B A B B B A B A B A A B B A A B B B B B A A A B A A A A B A A B B B A B A A A B B B B B B A A B B B B B A A A A B B B B A A B B A B B B A B A B A B A A A B B A A A B A B B B B A B A A A A A A A B B A A
D1M196 A B B A A A B A B B B B A B A A B A B A B A A A A B B B A A A A A B B A A B B A B A B B B B A A B B A A B B B A B A B B B B A A A A B B B B B B B A A A A A B B A B A A B B A B B B A B A A A A A A A A B A A B A B A B A B B A B A A A A A A A A A B A A A A A B A A B A A A A A A A B A B B B A B B A A A B A B B A A A B A A A A B A A A B B A A A A B B A B B B B B A B A A A B A B B B B A A A B B B A A B B B B B A A A A B B A B A A A B A B B B A A B A B B A B B B B A A A B A A A A B B A A A A A A B B B A B A A B B B B B B B A A A A B B B A A A B A A A B A A B B A B A B A B A B A B B A B B B B A A B B
D3M159 A B A B A B B A A B A B A A A A A A B B A B B A A B B B A B B B A A B B B A B A B A A A A B A B B A B B A A A A A B B B A A A A B A A B B A A B B A B A B A B B B A B A A A B A A A B B B B A A A A A B B A B A A B A A A A B B B B A B B A A A A A B B B A A B B B B A B A B A B A B A B A B B A B B B A B A A B A A A A A A A A B B B A A B B B A B A A A B A B B A B B B A B B B B B A B A A A A A B B B A A B A A A B A A B A A A A B A B A A B B B A A B B B A B B B A B B A A B B A A B A B B B B B A B B B B B B B A A B B B A A A A A A A B B B A A A A A A A B B A A B B A A A A A B B A B A B A B B B B A A A
D4M57 A A A B B B B A A B A A B A A B B B A A B B B A B B B A A A B A A B A A A B A B A B A A B B A B A A B A B B B A B B B A A B A A A B B A A B A A A A A B B A A B B A B A B A B A A A B B A B B B A B A B B B B A B B A B A A B A B A A A A B B A B A A B A A B A A B A A A A A B B B A A B A B B A A A B B A B B B B B B A A B A A A A B B B A B B A B A B A A B A B A B B B A A B B A B B B A A A A A B B B B A B B A A B A B A B B B A A A B A B A A A A B A B B B A A A A A B A B B A B A A A A A B B B B A B A B B A B A B B A B B B A A B A B B B A B B B B A B B B A B A B B A A B B B B A A A B B A B B B B A B B
D2M102 B A B B A B A B A A B B A B B B B A A A B B A A A A B A B A B A A B A B B B A A B B A B B B B A B A B B B B B A A A A B B A A A B B A B A A B A B A A B A B A B B A A B A B B B A B A A B A A A A A A B B B B B B B B A B B A A A B B A B B A A A B B B A A A B A B B B B B A B A B A A A B A B A B B A B B A A B A B B A A B A B A B A B A A B A A A A A B A A A B B A B B B A A A B B A B B A B B A B B A B B A A B B A A A A B B A B A B B B B B B A A A B A A B B A B A A B B B A A A A B B B B B B B B B A B A A B B A A A B A B A A A A A A B B B A B B A B A A B B B B B B B A B B A B B B B A A B A B B B A B A
D4M93 A A A B A A A A A B B A B A A A B A A A B B A A B A B A B B A B A A A A B A B B A A A A A B A B A A B B B A B A B B A B A B A B B A A B A B B A B A A B B A A B A A B B B B A A A A B A B B B A B A B A A B B A A A A A A B B B A A B B A B A A A A B B B A B A A B B A A B A B A B A A B B B A A B B B A A B B A B B B A B B B A A B B B B A B A A A B A B B A A B A B B B B A A B B B B B A B B A B A B A A A A B A B A B B B B B A B A A B A A A B B A A B A A B B A B A A A A A B A A B A B B A A A A A B B B B A A B A A B A B B B A A B B B B B A B A B A A B A B B A A B B B B A A B A A B B B A B B A A B A B A
D5M22 B A A A B A A B B B A B B A A A A A A B A A B A A B B A B B B B A A B B B A B A B A A B B A A A B A A B A A A B A A B B A B B B A A B A B A A B B A A B A A B B A B B A B B A A A A A B B A B B A A B A B A B B B B A B A B A B B B B A B A A B B A A B A B B B A A B A A B B A A A B A B B A A B A A A A B B A B A B A A A B B B B B B B B A A B A A B B A B A A B A A A A A B B A A A B A B B B A A A A A A A A A A A A B A B B B A B A A B A A B A B A B B A B A B B B A A B A A B B A A B A A A B A B A B B A A A A B A A B B A A A A B A A A A A B B A A A B A A B A A B B B B A A A A A A B B B B B A A B B A A B
D2M62 A B B A B A B A A B B B A A A B B B A A B A B A B A B A B B A A A A A B B A A B B A B A B B A B B B A B B A B A B B A B A A A A B A B A B A A B A A B B B A A A A B A A A B B A A A A A B B A A B A B A B B A B B B B A B A B A B A B A A B A A A B A A A A A B A B B B A B B B A B A B A A A B A B A A B A B B B A A A B B B A A B B A A A B B B A A A B A B A B B B A A B A B B A A A A B B B B A A B B A A A A B B B A A A A B A A A A A A B B B B B B A B A A B B A B A A A A B A A A A A B B A A B A B B A B B B A A B A A B A A B A B B B A B A B A B B A B B B B B B A B A B A B B A A B A B A B A A A A A A A A
D1M101 A A A A A B A B B B B A B B B B A A A A B A B A A A B A A A A B B A A A A A A A B A B B B B B A A A A B A A B B A B B A A A B A B A B B B A A B A B B A A A B B A B B B B A A B B A A B A B A B B A B B B B A B B B B B B B A A A A A B A A A A B B A B A A A A B A A B B B B B B A A B B A A A B B A B B A B B B A B B B B B B B B B A A B B A B A A A B A B B B B A B B A A B B A A B A A A A A B B B A A B A B A B B B B A A A B B A A B B A B A A A B A B A B B B B B B B A B B B A B B B B B B B B B A A A A B A B B A B B A B A B B B A A A B B A A A B A A A B B A B B A B B B A A A A A B B B A A A A B A A A A
D2M89 A A B A B A A A A B B B A A A B B A A B B A B A A B B A B A A A A B A A B B A A B B B B B A B A B B A A B B B A A B A A A A A A B A A B B B A B B A B B A B A B A B B B A B B A A B A B B A B A B B A A B B B B B B B A A A A A A B B B B B B B B B B B A A A A B B B A A B B A A B A B A A A B A B B A B A A B B A B A B A B A B A A B B A B B B A A B A B A B B B B A A B A B A A B B A A B B B A B B B A B A A A B B A B B A A A A B A A A B B B B A A A B A A B B A A A B A B A A A A A B A B B B B A B B A B A B B A A A A B A B A A A A B A B A A A A B A B B A B B B B B A A A B B A A B B B B A A A A B B A B A
D2M41 A B A B B B A B A B B A A A A A A B B B A A B B A B B B A B A B A B A B B A B B A A B A A B A B B B A B A A B A B B A A B A A A A B B A B A A B B A A B A A A B B B A A B A B A A A A B B B A B B A A B B B B B B A B A A A B A A A A A A B A A A B A A A A A B A B A A B B B B A B A B A A A B A B A B A A A B B B B A A A A A B B B B B A B B A A A A B A B B A B B B A B A B B A A B B B A A B B B B A B A B A A B B B A A A B B A A A A B B B B B B A A B A A B B A A B B A A B A B B B B B B A A B A A B A B A B A A B A A B A A B A A B B B B A B B B B A B A B B B B B B A A A B B A A B A A A B A A A A B A B A
D1M112 A A A A A B A B B B B A B A B B A B B A B A A A A B B B A A A B B A A A B A A B B A A A B A A B B A A B A A B B A B B A A A A A B A B B A A A B A B B A B A B B A B A B B B A B B A A B A A B B B A B B B B A A B B B B A B B A A A A B B A B A B B A A A A A A A A B B B B B A A A B B B A A B A B A B A A B B A B B B A A B B B B B A B B B A B A B A B A B A B B B A B A A A B A A B B B A A B B A A A A B A B B B A B A B A A B B B A B A A B A B A A A B A B A B A A B A A B A A A B B A B B B A A B A B B A A A B B A A A B B A B B A A A A B B A A A A A A A A B A B B A B B B A B B A A B A A A A A A B A A A B
D5M108 B A A B A A B A A A A B A B B A A A A B B B B A A A B A A A B A B A B A A B A B A A B B A B A B B B A A A B A B A A B B A B B A B A B B A B A A A A B A A B B A B B A B A A A B A A A A A B A B B B A A B A A A B A A A B B B B A A B A B B A B B A B A A B B A A B B A B A A B A B B A B A B B A B B A B B A A B A A A B A B B B A B A B A B A A A A A B A A A A A B B A A A B A B A A A B A A B B A A B A A A A A A A B B A B A B B B B B B B B A B A B A B A A A A B A B B B B A B B B B B B B B A B B A A B B B A A B A A B A A B A A B B A A A B A B B A A A A B A A A B B B A A B B A B B B A B B B A B A A B B A
D1M68 A A A B B B A B A A B A B A B A B B B B A B B A A B A B A B A B B A A A B B A A A A B A B B B A A B A B A B A B A B A A A B B B A B A B B A A A A A B A A B B B A A A A B A B A A A B A A A B B A B B B A B B A A B B B A A A A B B A B B B A A A A A B A A B A A B B B B A B B B A B A B A B A A B B A B A B A B A B B B B B A B A B A B B B A B A A A B A B B A B A B B B A A B A B A B B B A B A A B B A A A B A B A B A A B A A B A B A A B B A A A A A B A B A B A B B B A A B B B B A B B A A A A B B A B A B A A A A A B A B A A A A B A A B B A A A B B B A B B A A B B B A A A A A A A A A B B A A A A A A A A
D3M179 A A A B A B B A B A A B A A A A A B A B B A B B A B B A B B B B A A B B B A B B A A A B A B B B A A B B A A A B A B B B A A A B B A B A B B B B B A B B B A A A B A A A A A B B A A A B B B B B A B A B B A B A A B A A A B A B B B B B B A A A B A A B B A A B A A B B B A A A B A B B A A B A A B B A B B B A A A B A A B A B A B A B A B B B A A B A A A A B A A A A B B B B A A A B A B B A A A B B A A A B B A B A B A A B A A A A B A A A A B A B A B B B B B A A B A B B B A B B B A B B A B B B B B B B B B B B A A B B A B A B A A A B A A B B A A A A A A A B B A A B B A A B A A A B B B B A A A A B B B B A
D1M137 A A A A B B A B B B A B A B B A A B B A B B A A A B A B A B A A A A A B B B B B B B B A B A B A B B B A B A A B A B A B A A B B A A A B A B A B B B B A B B A B B B A A B A B B B B B A A B A B B B A B B A B B B A A B B A A B B A A A B A A A A A A A A A A A A A B B A B A B A A B A B A B A B B B A A B B B B A B B A B B A B B B A B B B B A B A B A B A A B A B A A A A B B A A B B B B A A B A A A A A A A A B A B A A B A B B B B A B A B B B A B B A A B A A A B A B A B B A B A A A B A A A A A A A B A A B A A A A A A B A B B B A A A A B A B A A A A A A B A B B A A A B B A B B B A B A B B B A B A A A B
D2M183 B A B A A B A A B A B B B A A A B A B A A B A A B B B A B A B A A A A B A A A A A A A B B B A B B B A A A B B A A B A A A A A A A B A B A B A B B B A B A A B A A B B A B B A A A B A A B B A B A B A B B A B B A A B A B B A A A A B A B A A B B B A A A A B B A A B B B B B A A B B A A A B B B A A B B A B B A A A A A A B B A B B B B A A B B B B B A A B B B B B A B A B B A A A A A B B A A A B A A A B A B B A B B A B B A A B A A B A A B A B B A A B B B B B B B B B B A A A A A A A A B B A A B B A B A A B B B B A B A A A B A A A B B B A A B B B A B B A A B B B B A B B B B B A B A B A B B A A B B A B A
D3M129 A B A B A B B B A A B A A A A B B B B A B A B A B B B B A B B B A A A B B A B A A B A B B B A B B A B B B B B B A B A B A A B A B B A B B B B A A B B A B A B B B B A A B A A B B B B B A B A B B B A A B B A B B B A A B A B B B A A A A B B A A A B B B A B A B B B A B B A B A B A A A B B A A A B A B A A A A A A B B A B A A B B B B A A A B B A B A B B A A A B A B B A B A B A B B B B A A A A B B B B A B A B A B B A B A A B A A B B A B A A B A A B A B B B A B A B A A A B B B A A A B B A B B A A A B A B B B B A A A B B A A B B A B A A A A A B A A A B A B A A A A B A B B A B A A B A B A B B A B B B B
D2M78 A A B A B A A A A B B B A A A B B B A A A A B A B A B A B B A A A A A B B B A B B A B B B A A B B A A B B A B A A B A A A A A B B A A A A B B B B A B A B B A B A A B A A B A A A A B B A B B A B B A A B B B B B B B A A A A A A B B B B B A B A A B A A A A A A B B A B B A A A B A A A A A B A B B A B A B B B B A A A B B A A B B B A B B A B A A A A B B A B B B A A B B B B A B A A A A A B A B B B A A A A A A B A B B A B A A A A A A B B B B B A A A A A B B A B A B A B B A A A A A A B B A A A B B A B A B B A A A B B A B A A A B B A A A A B A B A A B A B B B B B A A A B A A A B B A B A A B B A B A A A
D4M96 B A B B A A A B A B B A A A A A B A A A A B A A B A B B B B A A A A A A B A B B A A A A A B A B A A B B B A B A B A A B B B A B B A A B B B B B A A A B B A A B A B B B B B A A A A B A B B B A B A B B A B B A A A A B A B B B A A B B B B A A A A B B B A B A A B B A A B A B A B A A B B B B A B B B A A A B A B B B A B A B A B B A B B A B A A A B A B B A A B A B B B B A A A B B B B A B B A B A A A A A A B A B A B B B A B A B A A B A B A B B A A B A A B B A B A A A A A B A A B A B B B B A A A B A B B A B B B A A A B B B A B B B B B B A B B B A A B A B B A A A A B B A A B A A B B B B B B A A A A B A
D3M71 B A A A A B A B A A B A B B A B B B B B B A A A B B A A A B A A B A B B B B B A A A A A B B A B A A B B A B A A A B A B B B B B B A A B A B A A B B A B B B A A A B A B B A B A A B A A B B A A A B B A B B A A B A B A B B A A B A A A B B A B B B B B A B A A A A A B A A B B A A A B A A B A A A B A A A B A A B A A B A A B A B B B A A B A B B B A B B A A B B B A A B B A B A B A B B A A A A B A A A B A B B B B B B B B A B A A A B B A A B A B B A A A A A A A A B A B A A A A B B B B A B B A B A B B A A B B B B A B A A A B B B B A B B A B A A B A A A B A A A B A A B A A B B A A B B A B A B B B B A B B
D3M157 A B A B A B B A A B A B A A A A A A B B A B B A A B B B A B B B A A B B B A B A B A A A A B A B B A B B A A A A A B B B A A A A B A A B B A A B B A B A B A B B B A B A A A B A A A B B B B A A A A A B B A B A A B A A A A B B B B A B B A A A A A B B B A A B B B B A B A B A B A B A B A B B A B B B A B A A B A A A A A A A A B B B A A B B B A B A A A A A B B A B B B A B B B B B A B A A A A A A B B A A B A A A B A A B A A A A B A B A A B B B A A B B B A B B B A B B A A B B A A B A B B B B B A B B B B B B B A A B B B A A A A A A A B B B A A A A A A A B B A A B B A A A A A B B A B A B A B B B B A A A
D1M35 A A A A B B B B A B A B A B B A B B B B A B A B B B B A B B A B B B A B B B A A B A A A A A B B A B A A A B B A A B A A A B A A A A A A B A B B A A A A A A B B B B A A B B B A A A B B B B A B A B B A B A B A A B B B B B B A A A B B B B A A B A A A A A A A B B B B B A B A A A B A A B A B A A A A A A A A B A A B B B B B A B A B A A B A A A A B B A A B A A A B B B B B B A A A B B A B B A A B B A B A B B B A B B A A B B A A B A A A A B A B B A B A B A A A B B B A A B B A B B A B A B B A B A A B A B A A A B B A A A B A B A A A B A A A A A B A B B A B B B B A B A A A B A A B A B A B B B B B B A A A
D1M90 A A B A A B A B B B B A B A B B B B A A A A B B A B A A A A A B B A A B A A A A B A B B A A B A A B B B A A B B A A B A A A B A B A A B B B B B A A B A B B B B A B B A A A B B B A B B A B A B B A B B A B A B B B B B A B A A A B A B A B A A A B A B A A A A B A B B B A B B A A B B A A B A A A A B B A B B B B B B B B B B B B B A B B B A B A A A B A B A A B A A A A A A A A B B A A A A B A A A A A B A B A B A A B B A A B B A A B B B B A A A A A B A B B B A B B B A B B A A B B B A A B A B A A A A A B B A B A B B A B A A B A B A A A B A A B A B A A B B A B B B B B B A A A B A B B B A A A A B A A A A
D3M13 B A B B B A A B A B A A A A B A B B B B B B A B A B A A B A A A B B A A B B B A A A A A B B B A B B A A A B B A A A A B A B B A B B B A A A A A A A B A A B A B A A B B A B B A A A B B B A A B A A B B B A B A B B B B A A A A A A A B A B B A B A A A B A A B A B A A A B A A A A B A A A B B B A B B A A A A A A A A B B A B A B B B A B B A A B B B B A A B B A B B A A A B B B A B B B B A A A A B B A B B A B B B A B A B A A B B A A B B B B B A A A B A A A A B A A B B B A B A A B B B A B B B A A B B B B B A B B A B B B B B A B B A B B B A B A B A B A B A B B A A A B A B B B A A B A A A B A A A B B A A
D1M177 A A A A A A B A B B B B A A A A B A B A B B A A A B A B A A A A A A B A A B B B B A B A B B A A A B B A B B A A B A B A A B A A A A B A B A B B A A A B B A B B B B A A B B A B B A A B A B A A A B A A B A A B A A A B A A B A B B A A A B B A A A A A A A A A A A A B A B A A A B A A A A B B A B B B A B B A A B A B A A B A A B A B A A B B A A A A B B B B B A B B A B A A A B A B B A B A A A B B A A A B B B A B A A B A A B A A A B B A B A B B B A B A B B B B A B A A B A A B A A A B A A A B A A A B B B A B A B A B B A B A A A A A A B B B A A A B A B B B A B A A A A A B A A B B A B A A A B B B B A B B
D3M114 A B A A A B A A A A A A B A B B A B A B A B B B B B B A A B B A B A B B B B B A A B B A B B A A B B A B B A A A A B A A A B B A A A A B B B B A A B B A B A B A B B B A B A A B B B B A A B A B A B A A B B A B B B A B B A A B B A A A A B A B A A B A B A B A B B B B B A B A A A A B A B A A A A B A B A B B A B B A B B A A A A B B A A B A B B B A A B B B A B B A B A B B A A A B B B B A A A A B B A A A B A A A A B A B A B A A B B B A A A B B A A B B A A B A B A A A A B B B B B A B B A B B A A B A B A B B A B B A B A A A A B A A B A B A A A A A B A A B B A A A A B A B A A B A A B A A B B B A B B A B
D4M138 A B A B B A B B A A A A B A B B A B A A A B A A B B A B A B B B B A B A A B B B A A A B B A A A A A A A B B A B B B A B B A B A B A B B A A B A B A A B B B B A A B B B A A B B A A A A B A B A B A B A B A B B B B B B B B B A A B B A A A A A A A A B B B A B A A B A B B A B B B A A A A B B B A B A A A A A B B B B B B A B A A B B A B B A A B A B A B B A A B A A A B B B B A A A B B A B A A B A B B A A A A A B A A A A A A B B A A B B B A A B B A B A A A B B B A B A B A B A B B A B A A A B B A A A A B A A B B B B A B A B A A A B B A A B A A B B A B B A B B B A B A A A A B B B B B A B B A A B A B B A
D3M123 A B A A A B B B B A A A A A B B B A B B B A B B B B B A A B B A A A B B B A B A A B A A A B B A B B A B B B B A A B A B A A B A B B A B B B B A A B B A B A B B B B A A B A A B B B B A B B B B B B B A A B A B B B A B B A B B B A A A A B B B A A B A B A B A B A B A B B A B A B A A A B B A A A A A B B B A A A A A B A B A A B B B A A B A B B B A A B B B A A B A B A A B B B A B B B A A A A A B B B A A B A A A B B B B A B A A A B A A A A A B A A B B B A B A B A A A A A B B B B A B B A A B B A B A B A B B B B B A A B B A A B B A B B A A A A B A A A B B B A A A B B A B B A B A A B B B A B B A B B B B
D5M89 B A A B A B B A A B A B A A A B A A A B A A B A A B B B B A B A B A B B A B B A B A B B A B A B B A B A A B A A A A B B B B A B A B A A B A A B A A A A B B A B A A A B A B A B A A A B A A A A B A A A B A B A A A B A B A B B A B A A B A A B B A B A A B B A A B B A B A A B B B A B A A A B B B B A A B A A A A B A B A B B A A B A B B A A B A B B B B A A A B B B B B B B A B A A A A B A A B A A A B B B B A A A B A A B B B A A B B A A B A B A B A B A B A A B B B A B B A B A B B A A A B B B A A B B B B A A B B A A B A B A A B B A A A B A B A A A A A B A A A A B B A B A B B B B B A B B B B B B A A B B
D1M86 A B B A A B A B B B B A B A B B B B A A A B B B A B B A A A A B A A A B A A A A B A B B B A B A A B B B A A B B A B A A B A B A A A A B B B A B A A B A B B B B A B A A A A B B A A B B B B A B B A B B A B A B B B B B A B A A A B A B A B A A A B A B A A A A A A B B B A B B B A B B A A B A A A A B B A B A B B A B B B B B B B B A B B A A B A A A B A B B A B A A B A A A A A B B A B A A B A A A A A B A B A B A A B B A A B B A A A B B B A B A A B B A B B B A B B B A B B A A B B B A A B A B A A A B A B B A B A B A A B B A B A B A A A B A A B A B A A B B A B B B B B A A A A B A B A B A A A A B A A A A
D1M133 A A A A B B A B B B A B A B B A A B B A B B A A A B A B A B A B A A A B B B B B B B A A B A B A B B A A A A A B A A A A A A B B A B A B A B A A B B B A A B A B B B A A B A A B B B A A A B A B A B A B B A A B B A A B B A A B B A A A B A A A A A A A A A A A A A B B A B A A A A B A B A A A B B B A A A B B B B B B A B B A B B B A A B B A A B A B A B A A B A B A A A A B B A A B B B B A A B A B A B B A A A B A B A A B A B B B B A B A B B B A B B A A B A A A B A A A B B A B B A A B A A A A A B B B A A B A A A A A A B A B B B A B A A B A B A A A A A A B A B B A A B B B A B B B B B A B B B A A B A A B
D3M197 B B A B A A A A A B A B A B B A B A A B B A A B A A B A B A B B B B B B B A A B B B A B A B B B A A A A A A A B A B B B B A A A B A A B B A B B B A B A B A A B B A A A B A A B A B A B A B B B B B A B B A B A A B B A A A B B B A B A B B A B B B B B B A A B A A B B A B B A B A B A A B B A B B A A B B A B A B B B B A B A A B B B A A B B A B A A B A B B A B A A B B A B A A B B A B B A A B B B A B B A B A B A A A B B B A B A A A B B A B B B A A A A B A B B A B B B A B B B A B B A B B B A B A A B B B B B A A A A B B A B B A B B A A A B A A B A A B A B A A B B A A B A A A A B B A A A A A A A A A A A
D3M76 A A A A A B A B A A A A B B A B B B B B B A A B A B A B A B B A B A B B B B A A A A B A B B A B A A B B A A A A A B A B B B B B B A A B A B A A B B A B B B B A A B A A A A B A A B A A B B A A A B B A B A A A B A B A A B A A B A A A A B A B B A B B A B A B A A A B A A B B A B A B A B A B A A B A A A B A A B A A B A A B A B B B A A B B B B B A A B A A A B B A A B B A B A B A B B B B A B B A A A B A B A B A A B B B A B B A A B B A A B A B B A A A A A A A A B A B A A A A A B B B A B A A A A B B A A B B A B A B A A A B B B B B B B A B A A B A A A B A A A B A A B A A B B A B A A A B B B B B B A B B
D5M65 A A A A B A A B B B B B A A A A B B A B A A A A B B A B B B B A A A B B A B B A B B B B A A A A B A B A A A A A B A A B B B B B B A B A A A A A B A B B A B A B A A B A A B A A B A A B B B B B B B A B A A A B B B A B B A A B A A B A B A A B A A A B B B B A B A B A A A A B B B B B A B A A A B B A B A B A A A B A B B B A B A B A B A A A B A A B A B A A A B A A B A B B A B A A B A B A A A A A B A B B B B B B A A B B B A A B B B B A A B B B B A B B A B A A B A B B B B A A B B A B A A B A B A A B B B A A A A A B B A B B A B B B A A A A B A A A B A A A B A A A B B B B A B B B A A B B B B B A A A A B
D4M66 A A A B A B B B A B A A B A A A B B A B B B B A B B B A B A B A A B A A A B A B A A A B B A A A A A B B A B A A B B B A A B B A B B B B A B B A A A A A B A A B B A B A B A B A A A B A B B B A A B A A B B B A A B A A A A A A B A A A A B B A B B A B B A B A A B B A A B A B A A A A A A B B A B B B B A A B B B B A A B B A A A A A B A A B B B A A B B A B A B B B B B A A B B A A B B A A A A A B B A B A B B A B B A B A B A B A A B B A B B A B A A B A A B A A A A A B A B B B B B A A A A B A A B A A A B B A B A B B A B B B A A B B B A A A A A A B A B A B A B A B A A A A A B B A A A B A B A B B A A A A
D1M97 A A A A A B A B B A B A B A B B A B A A B A B B A B B A A A A B B A A A A A A A B A B B A A B A A B A B A A B B A B B A A A B A B A A B B A B B A B B A A B B B A B A B A A A B B A B B A B A B B A B B B B A B B B B B B B A A A B A B A B A A A B A B A A A A B A A B B B B A A A B B A A B A B A A B A A B B B B B B B B B B B B B A B B B A A A A A B A B A A B A B B A A A B A B B A B A A B B B A A A B A B B B A B B B A A B B A A B B B B A A A B A B A B B B A B B B A B B A A B B B A A B B B A A A A A B A A B A A B A B A B B B B A A A B A A B A A A A B A A B B B B A B A A A A A B B B A A A A B A A A A
D3M122 A B A A A B B B B A A A A A B B B B B B B A B B B B B A A B B A A A B B B A B A A B A A A B B A B B A B B B B A A B A B A A B A B B A B B B B A A B B A B A B B B B A A B A A B B B B A B B B B B B B A A B A B B B A B B A B B B A A A B B B B A A B A B A B A B A B A B B A B A B A A A B B A A A A A B B B A A A A A B A B A A B B B A A B A B B B A A B B B A A B A B A B B B B A B B B A A A A A B B B A A B A A A B B B B A B A A A B A A A A A B A A B B B A B A B A A A A A B B B B A B B A B B B A B A B A B B B B B A A B B A A B B A B B A A A A A A B A B B B A A A B B A B B A B A A B B B A B B A B B B B
D5M107 B A A A A A B A A A A B A B B A A A A B B B B A A A B A A A B A B A A A A B A B A A B B A B A B B B A B A B A B A B B B A B B A B B B B A B B A A A B A A B B A B A A B A A A B A A A A A B A B B B A A B A A A B A A A B B B B A A B A B B B B B A B A A B B A A B B A B A A B A B B A B A B B A B B A B B A A B A A A B A B B B A B A B A B A A A A A B A B A A A B B A A A B A B A A A B A A B B A A B A A A A A A A B B A B A B A B B B B B B A B A B A B A B A B B A B B B A A B B B B A B B B A B B A A B B B A A B A A B A A B A A B B A A A B A B B A A A A B A A A B B B A A B B A B B B A B B B A B A A B A A
D5M111 B A A B A A B A A A A B B B B A A A A B B B B A A A B B A A B A B B B A A B A B A A B B A B A B B B A A A B A B A A B B A B B A B A A B A B B A A A B A A B B A B B A B A A A A A A A A A B A B B B A A B A B A B A A A B B B B A A B A B B A B B A B A A B B A A B B A B A A B A B B A B A A B A B B A B B A A B A A A B A A B B A B A B A B A A A A A B A A A A A B B A A A B A B A A A B A A B B A A B A A A A A A A B B A B A B B B B B B B B A B A B A B A A A A B A B A B B A B B B B B B B B A B B A A B B B A A B A A B A A B A A B B A A A B A B B A A A A B A A A B B B A A B B A B B B A B B B A B A A B B A
D3M3 A A B B B A A B A B A A A B B A B B B A B B A A B B A A B A A A B B A A B B B A A A B B A B B A B A A A A B A B A A A A A B B A B B B A A B A B B B B A A B A A B B B B A B B A A A B B A B A B A A B A B A B A B B A A A A A A A A B B A B B B B B A B B A A B A B A B A B A A A A A A A A B B B A B B A A A B B A A A B B A B A B B B A A B A A B B B B B A B B A B B A A B B B B B B B B A B B B A B A A B B A B B B A A A B A A B A A A B B A B B A A A B B A A A B A A B B B A B A A A B B B B B B A A A A B A B A A A A B B B B A A B B A B B B A B A B A B A A A B B A A A B A B B B B A B A A B A A B A B B A B
D5M97 B A A B A A B A A B A B A B B A A A A B B B B A B A B A B B B A B A A A A B A B A A B B A B A B B A A B A B A A A A B B B B A A B B A B A A B B A A B A A B B B A B B A A B A B A B A A A B A A B B A A B A B A B A A B B B B B A B B B B B B B B A A A A B B B A B B A B A A B B B B B A A A B A B B A A B A A A A B A B B B B A A A A B A A A B B B A B A A A A A B B A A A B A B A A A B A A B A A A B B B B A A A A B A A B A B A B B B A A B A B A B A B A B B A B B B B B A A B A B A A A A B B B B A B B B B A A A A A A A A B A A B A B A A B A B B A A A A B B A A B B B A B B B B B B B A B B B B B B A A A B
D5M31 A A A A B A A B A A A B B A A A A A A B A B A A A B B B B B B A A A B B B A B A B B A B B A A B B A A B B A A B A A B B A A A B A A B A A A A B B A B B A A A B A B B A B B A A B A A B B A B B A A A A B A B B B A A B A B A A B A B A B A A B B B A B B B B B A A B A A B B B A B B A B B A B B A A A A B B A B B B A A B A B B B A B B B A A B A A A B B B A A B A A A A A B B A A A B A B A B A A B A A A A B A A B A B A B B A A B A A B A A A A A A A B A B B A B A A A B A A B A B B A A A A B A B A B B A A A A B A A A A A B A A B A B B A A B B B A A B A B A A A B B B B B A A A A A B B B B B B A A B A A B
D4M49 A A A B A B B A A B A A B A A B B B A A B A A B A B B A A B A B A B A A B A A B A B A B B B A B A A B B B B B A B B A B B B B A A A A A B B A B A A A B B A A B A A A A A A A B A A B A B A B B B B A B B A B B B B A A A A A A B A B B A B A A B A B B A A A A B A B B B B A A B B A A B A A B B B B B B B B B B B B A B A B A A A A B A B A B B B B A A A A B B B A B B B A A B B B B B A A A A B A A B A B A A B A B A A A A A B B A B B A A B A A B B B A B A B A A A B B A A B B A B A A A B A B B B A A A B A B A B A A A B B B B B A B A A B B A A A B B A A B A B B B B B B B B B B B A B A B B A A B B A A B B
D4M92 A A A B A A A A A B B A B A A A B A A A B B A A B A B A B B A B A A A A B A B B A A A A B B A B A A B B B A B A B B A B A B A B B B A B A B B A B A A B B A A B A A B B B B A A A A B A B B B A B A B A A B B A A A A A A B B B A A B B A B A A A B B B B A B A A B B A A B A B A B A A B B B A A B B B A A B B A B B B A B B B A A B B B B A B A A A B A B B A A B A B B A B A A B B B B B A B B A B A B A A A A B A B A B B B B B A B A A B A A A B B A A B A B B B A B A A A A A B A A B A B B A A A A A B B B B A A B A A B A B B B A A B B B B B A B A B A A B A B B A A B B B B A A B A A B B B A B B A A B A B A
D4M85 A B A B A A A B A B B A B A A A B B A B A B A A B B B B B B A B A A A A A A B B A A B B A B A B A A B B A B B B B B B A A B A B B B B B B B B B A A A A A A A B B A B B A B B A A A B A B B B A B A B B A B B A A B A A A B B A B A B A A B B B A B B B B A B A A B B B A B A B A B A A B B B B A B B B A A A B A B B A B A B B A A B B A B A B B B A B A A B A A B B B B B B B A A A A B B B B A A B B B A B A A B A B A B B A A A B A A B B A A A B B A B B A B B B A A A A A A A B B A A A A B A B A B A A A A B A A B A A B B B B B B A B B B B B A A A A A A B A A A B A B B A B A A B B B B B A A B A A A B A B B
D4M94 A A A B A A A A A B B A B A A A B A A A B B A A B A B A B B A B A A A A B A B B A A A A A B A B A A B B B A B A B B A B A B A B B A A B A B B A B A A B B A A B A A B B B B A A A A B A B B B A B A B A A B B A A A A B A B B B A A B B A B A A A A B B B A B A A B B A A B A B A B A A B B B A A B B B A A B B A B B B A B B B A A B B B B A B A A A B A B B A A B A B B B B A A B B B B B A B B A B A B A A A A B A B A B B B B B A B A A B A A A B B A A B A A B B A B A A A A A B A A B A B B A B A A A B B B B A A B B A B B B B B A A B B B B B A B A B A A B A B B A A B B B B A A B A A B B B A B B A A B A B A
D5M165 A B A B B A B A A B B A B B A B A A A A B A A B B A A A B A A A A B B A A A B B B B A B A A A B B B B B A B A A A A A A A B A B B B B B B B B B A A A B B A B B B A A A B B B B B A B B A A B B A A B A B B B A B A A A B B B B A A B A A B A B B A B A B B A A B A B A B A A B A B A B B B A B B B B B B B A B A A A A B A B A B A B B B A A B B B B A B A A B B B A A A A B B B A A A B B A A B B A A A B B B A B A A A B A A A B A A A B B B A B A A B B B A B A B B B B B A B B B B A B B A B A A A A B A B B A A B A A A B A B A A B B A B A A B A B A A B A B B A A B A B B A A A B A B A A B B B A B B B B B A B
D5M15 B B A B B A A B B B A B B A A A A B A B A A B A A B B B A B B B B A B A B A B A B A B B B A A A B A A A A A A A A B A B A A B B A A B B B B A B B A A B A A B B A B B B B B A A A A A B B A B B A A A A B B B B B B A B A B A B B B B A B A A B B A A B B B B A B A B A A B B B A A A B B B A B B A A A B B B A B B B B A A B B B B B A B A A A B A A A B B B B A B A A A A A B A A A A B A B B A A A A A A A A B A A A A B B B B A A B B A B A A A A B A B B A B A B B B A A B A A B B A A A B A A B B B A A B A A A A B A B B B A A A A A A A A A A A A A A A B A A A A A B B B B A A A A A A B A B B A A A A B A B B
D3M126 A B A B A B B B B A A A A A A B B B B A B A B B B B B A A B B B A A B B B A B A A B A B B B B A B A B B B B B B A A A B A A B A B B A B B B A A B B B A B A B B B B A A B A A B B A B A B B A B B B A A B B A B B B A B B B B B B A A A A B B A A A B B B A B A B B B A B B A B A B A A A B B A B A B A B A A A A A A B B A B A A B B B B A A A B B A B A B B A A A B A B A A B A B A B B B B A A A A B B B A A B A B A B B A B A A B A A B B A B A A B A A B A B B B A B A A A A A B B B A A A B A A B B A B A B A B B B B A A A B B A A B B A B A A A A A B A A A B B A A A A A B A B B A B A A B A B A B B A B B B B
D1M64 A A B B B B A B A A A A B B B B A A B A A B B B B B A B A B A B B A A A B B A B B B A A A B B B B B A B B A A A A B A A A A B B A B A A B A B A A A B A A A B B A A A A B A B A A A A A A B A B A A B B A B B A A B B B A A A A A A B B B B A A B A A A A A A A A B B B B B B B B A B A B A B A A A B A B A B A B A A B A B B A A B B A A B B B A A A A B A A A A B A B B A A A B A B A B B B B B A A B B A A A B A B A B A A A A B B A B A A B A A A A B A B B B B B A B B B B A B B B B A B B A A A A A B A A A B A B A A A B A B A A A B B A A B A A A B B A B A B B B A B B B A A A A A A A A A B B B A A A A A A A
D4M122 B A A A A A B A A A B A B A B B A A B A A B A B B A A B B B A B B A B A A B A B A A B B A B A A A A B B B B A A B B B B A A B A B B A B A A B B B A A B B A A A B B B B A A A A A A A B B B B A A A B B A A B B A B B B B B B A A B B A B B A A A A A A B A A A A A B A B A A A B B A A B A B B A B B A A A A B A B B B B B A A B A B B B B B B A B A B B B B A B B B B A B B A B A A B B A A B A A B A B B B A A A A B A A B A A B B A A A B B B B B B A A B A A A B B A A A A B A B B B B A B B A B B B A A A A B A A B B B B A B A B A B A B B A B A A B B B B A B B B B A A A A B A A B B A A A B B A B A B A A B A
D5M176 A A A B B A B B A B B A B A B A A A A B B A A B A B A A B B B A A A B A A A A A A A A B A A B B B A B A A A B A A A A A A B B B B B B B B B B B A A A B B A B B B A A A B B B A B A A B A A B B B A A B B B B A A B A A B B B B B A A A A B B B B A B B B B A A B A B A A A B B A B A B B A A A B B A B B B B B A A A A B A B A B A A B A B A B B B B A B B A B B A A B A A B B B A B A B B B B B A B A B B A B B B A A A B A A A B A B A B B B A B A A A B B B B B B A A A B A A B A B A A B A B A A A A A A B A A A B B A A B A B A A B B A B B A A A A A B B A B A A A B A B B B A A B A B A A B B B A A B B A A A B
D5M175 A A A B B A B B A B B A B A B A A A A B B A A B A B A A B B B A A A B A A A A A A A A B A A B B B A B A A B B A A A A A A B B B B B B B B B B B A A A B B A B B B A A A B B B A B A A B A A B B B A A B B B B A A B A A B B B B B A A A A B B B B A B B B B A A B A B A A A B B A B A B B A A A B B A B B B B B A A A A B A B A B A A B A B A B B B B A B B A B B A A B A A B B B A B A B B B B B A B A B B A B B B A A A B A A A B A B A B B B A B A A A B B A B B B A A B B A A B A B A A B A B A A A A A A B A A A B B A A B A B A A B B A B B A B A A A B B A B A A A B A B B B A A B A B A A B B B A A B B A A A B
D3M87 A B A B B B A B A A A A B B A A B B B B B A B A A B A A A B B A A A B B B B B A A A B A A B A B B A B B A A B A A A A A A B B B B B A B A B B A B B B B A B B A B B A A B A A B A B A A A A A A A B B A B B A A B A B A B B A B B A A A A A B B B A B B B A B B A A B B A A B B A A A B A B A A A A B A A A B A A A B A B B A B A A B A A A B B B B B A B A B A A A B A A B B B A A A B B B B A A B B B A B B A B A B A B B A B A B A B A B B B A B A B B A B A A A A A A A B B A A A B A B B A B B A B B A B B B A B B B B A B A A A A A B A B B B B B A A B A B A B A A A B A A A A B B B A B A A A B B B B B A B A B
D1M140 A A A A B B A B A B A B A B B A A B B B B B A B A B A B A B A A A A A B B B A B B A B A B B B A B B B A B A B B B B A B A A B B A A B B A B A A A B A A B B A B B B A A B A B B B B B A A B A B B B A A B A B B B A A B B A B B B A A A B A A A A A A A A A A A A A B B A B A B A A B A B A B A B B B B A A B B B A B B A B B A B B B A B B B B A B A B A B A A B A B A A B A B B A A B B B B A A B B A A A B A A A B A B A A A A B B B B A B A B B B A B B A A B A A A B A B A B B A B B A A B A B A A A A A B A B B A A A A A A B A B B B A B A A B A B B A A A A A B A B A A A A B B A B B B A B A B B B A B A A A A
D5M151 A B A B A B B B A B A A B A B B B A A B A A B B A A B A B A B B A A A A A A A A B B B A A B A B B B A B B B A B A A B A A B A A B A A B A B A B A A A A B B B A B A A B B B B B B B B B B B B B A A B A A B B A B A A A B A A A B B B A A B B B B B A B A A A B B B A A B A B B A A A A A B A B A B B B A A A A A A A B B A B A B A B B B A B A A A B A B A A A B B A A A A A B B B A A B A A B B B B B A B A B A B B A A A A A B B A B A B B B A B A A B B B A B A B B B B B A B A A B B A B A B B A B A B A B B A A B A B B A A B A B A B A B A A B B B A A A A A B A B B A B B A A A B A A A B B B A A B B A A B B A
D4M143 A B B B B A B B A A A B B A B B A B A A A B A A B B A B A B B B B B B A A B B B A A A B A A A A A A A A B B A B B B A B B A B A B A B B A A B A B A A B B B B A A B B B A A B B A A A A B A B A A A B A B A B B B B B B B B B A A B B A A A A A A A A B B B B B A A B A B B A A B B A A A A B B B A B A A A A A B B B B B A A B A A B B A B B A A B A B A B A A B B A A A B B B B B A A B B A B A A B A A B A A B A A B A A A A A A B B A A B B B A A B B A B B A A B B B A B A B A B A B B A B A A A B B A A B A B A A B B B B A B A B A A A B B A A B A B B B A B B A B B B A A A A A B B B B B B A B B A A B A B B A
D5M131 A B A B A A B B A B A B B B B A B A A B A B B B A A B A A A B B A A A A A A A A B A A A B B B B A B A B B A A A A B B B B B A A A A A B A B B B B A A A A A A A B B B B B A B B A A A B A B B B A A A A B B A A B A B A B A A B A B B A A B B B B B A A A A A A B B A A B A A B A A B A A A B A B B A A A B A A A A B A B B B A B A A A B A B B A A B A B A A A A B B A A A A B B B B B A B B B B B A B B A A B B B B A B A A A B B A B B B A B A B A A A B B A A A A B B A B B B A A B B A B A B B A B A B B B B B B B A A B A A B A B A B A B A A B A A B A A A A A A A B B B B A A A B B A B B B B B B A B A A A B B
D3M70 B A A A B B A B A A B A A B A B B A B B B A A A B B A A A B A A B A B B B B B A A A A A B B A B A A B B A B A A A A A B B B B B B A A B A B A A B B A B A A A A A B A B B A B A A B A A B B A A A B B A B B A A B A B A B B A A B A A A B B A B B B B B A B A A A A A B A A B B A A A B A A B A A A B A A A B A B B A A B A A B A A A B A A B A B B B A B B A A B B B A A B B A B A B A B B A A A A B A A A B A B B B B B B B B A B A A A B B A A B A B B A A A A A A A A B A B A A A A B B B B A B B A B A B B A A B B B B A B A A A B B B B A B B A B A A B A A A B A A A A A A B A A B B A A B B A B A B B B B A B B
D5M178 A A A B B A B B A B B B B A B A A A A B B A A B A B A A B B B A A A B A A A A A A A A B A A B B B A B A A A B A A A A A A B B B B B A B A B B B A A A B B A B B B A A A B B B A B A A B A A B B B A A B B B B A A B A A B B B B B A A A B B B B B B B B B B A A B A B A A A B B A B A B B A A A B B A B A B B B A A A A A A B A B A A B A B A B B B B A B B B B B A A B A A B B B A B A B B B A B A B A A B A B B B A B A B A A A B A B A B B B A B A A A B B A B B B A A A B A A B A B A A B A B A A A A A A B A A A B B A A B A B A A B B A B B A A A A A B B A B A A A B A B B B A A B A B B A B B B A A B B A A A B
D2M192 B B B A A B A A A A B B B A A A B A B A A B B A B A B B B A B B A B A B A B A B A A A B B B A A B B B A A B B A A B A A A A A B A B B B B B A B B A A A A A B A A A B A B B A A B B A B A B A B B B B A B A B B B A B A B B B A A A B A B A A B B B B A A B A A A A B A B B B A A B B A B A A B B B B B B A B B B B A A A A B B A B B B B B A B B B B B A A B B B B A A B B B A A A A A A A B B A A B B B A B A B A A A B A B B A A A A A B A B B A B A B A B B B B B B A B B A A A A A A A A A A B A A B A A B A A B A B B B B A A A B A A A B A B A A A A B A B A A A B B B B A A A B B B A A A B A B B A A B B A B B
D4M115 B A B B A A B A A B B A B A B B A A B A B B A B B A A B B B A A A A B A A A A B A A B B A B A A A A B B B A A A B B B B A A B B B B A B A A A A B A B B B A A A B B B B A A B A A A A A B B A A A A B B A B B B A B B B B B B A A B B A B B A A A A A A A A B B B B A A B A A B B B B A B A A B A B B B A A A B A B B B B A A A A B B B B B A B A A A B B A B A A B B B B B B A A A A B B A A B A A B A B A B B A B A B A A B B A B A A A B B B B B A B A A B B A B B B A A A A B A B B B B A B B A B B B A A A A B A B B A B B A B A B B B A A B A B B A B B B A B B A B B A A A A B A A B A A A A B B B A A A A A B A
D3M26 B A A B B A A B A B A A A B B A A A B B B B B B A A A A B B A A B A B A B B B A A A A A A B A A B B B B A B B A A B A B A B B A B A B B A B B A A A A A A B A B A A A A A A B B B A B B A B A B B B B A B A B A B B A B A A A A A A B A B B B B B B A B B B A B A A A B A B B B A A B A A B A B A A B B A A A A A B A A B B B B B A B B B B A A A B A B B A B B B A A B B A B B B B A A B B A A A A A B B B A A B A A B A B A A A A B A A A B B B B B A A A B A B A A A A A B B A A B A A A A B A B B A B A B A B B B A A B B B A B A B B B B A B B A A B B B A A A B A B B B A A A A B B A A B B A A B B B B A B B A A
D2M129 B B B A B A A B B A A A A B A B B A B B B A A B B B A A B B B B B B B B A B B A B A B A A B A A A A A A B B A A A A A A B B A B A B B A B B A A B B A B A B A A B A B B B A B B A B B B A A B B B B A B A B B A B A B B A B B A A A A B A B A A A A B B B B A A B B B A B A B A A B B B A A A B B B A B A A B B B B B A B B B A A B A A A A A B A B B A A B B B B A B A A B A A A B B B A A B B B A B A A A B A B A A B A B A B A B A B B B A B A A B A B B A B A A A A A A B B B A A B B A A B B A A B B B A B B B B B B A A B B B B B B B B B B B A B A A B B B B A B B B B B B A A B B A B A B B A A B A A B A A A B
D5M190 A A A A B A B A A B B B B B B B A A A B B A B A A A A B B A A A B A A A A B A A A A A B B A B B B A B B A A B A A A A A A B A A A B B B A B B B A A A B A A B B A A A A A B B A A A A A A A B B B A A B B A B A B B A B B B A B B A A B A B B B B B B B A A A A A A A A B A A B A B A B B A A B A B A B A B A B A A B A A A B B B B A B A B A A B A B A A B B A B A A B A A B A B A B A A B A A A B A B A B A A B B A A A B A A B B A B B B A B A B A B A B B A B A B A A A B B A B A B B B B A A A A A A A B A B A A B B A B A A A A A B B B B B A A A A A B A A B A A A B A B B B B A B B B B A B A B A A B B A B B B
D4M27 A A A B A B B A A B A A B B A B A B A B A A A B A B B A A B A B A B A B B A A B A A A A B B A A A A B B A B A B B B B A B B A A A B B A B B A B A B A B B A A B B A A B A B A A B A A A A A B B B A A B A A B B A B B A B A A A B A A A A B A B B A B B B A A A B B A B A A A B B A A A A B A B A B B B B A B B A B B A A A B A A A A B B B B A A B B B A B A B A B A B A A A B A B B B B B B A A B A B B A B A A A A A B A B A A B A B B B B B B A B A B A B A B B B B B A A A B B A A B A B A A A B A B A B A A A A A B B B B B B A B B B B A A B B A A B B A B A B B A B A B B B B A A B B A B A A B A A A A B A A B
D3M119 A B A A A B B B B A B A B A A B A B B B B A A B B B B A A B B A B A B B B A B A A B B A A B B A B B A B B B A A A B A B A B B A A B A B B B B A A B B A B A B B B B A A B A A B B B B A B B B B B B B A B B A B B B A B B A A B B A A A A B B B A A B A B A B A B B B A B A A B A A A A A B B A B A B A B B A A A A A A B A B A A B B B A A B A B B B A A B B B A A B A B A B B B B A B B B B B A A A B B A A A B B A A A B A B A B A A B B A A A A A B A A B B B A B A B A A A A B B B B B A B B A B B B A B A B A B A A B B A A B B A A B B A B B B A A A A B B A B B B A A A B A A B A A B A A A B B A B B A B B B A
D5M122 B A A B A A B A B A A B B B B B A A A B A B A B A A B A A A B A B B B A B B A B B A B B B A A A B B B A B A A B A A A B A B B A B A A A A B B A B A B A A A A A B A A B A A B B B A A B A B A B A B A A B B B B B A A A B B B B B A B B B B A B B A B B A A A A A B B A B A B B A B A A A A B B B B B A A B A A B B B A B A A A B A B A B A B B A A A A B A A A A A B A B B A A A B A B B B A A B B A A B A A A B A A A B B A B A B B B B B A B B A B A B A B A A A A B B B B B A B B B B A B B B B A B B A A B A B A A A A A B B A A A A B B A A A B A B B A A A A B A A A B B B A A B B B A B B B B B B A B A A B A B
D4M26 A A A B A B B A A B A A B B A B A B A B A A A B A B B A B B A B A B A B B A A B A A A A B B A A A A B B A B A B B B B A B B A A A B B A B B B B A B A B B A A B B A A B A B A A B A A A A A B B B A A B A A A B A B B A B A A A B A A A A B A B B A B B B A A A B B A B A A A B B A A A A B A B A B B B B A B B A B B A A A B A A A A A B B B A A B B B A B A B A B A B A A A B A B B B B B B A A B A B A A B A A A A A B A B A B B A B B B B B B A B B B A B A B A B B B A A A B B A A B A B A A A B A B A B A A A B A B B B B B B A B B B A B A B B A A B B A B A B B A B A B B B B A A B B B B B A B A A A A B A A B
D4M22 A A A B A B B A A B A A B B A B A B A B A A A B A B B A B B A B A B A B A A A B B A B A B B A A A A B B A B A B B B B B B B A B A B B A B B B B B B A B B A A A B A A A A B A B B A A B A A B B B A A B A A A B A B B A B A A A B A A A A B A B B A A B B A A A A B A B A B B B B A A A A B A B A B B B B A B B A A B A A A B A A A A A B B A B A B B B A A A B B B A B A A A A A B B B B B B B A A A B A B B A A A B B B A B B B B A B B B B B B A B B B B B A B A B A B A A A B B A B B A A A A A A A B A B A A A A A B B B B B B B B A B B A A B B B B B B A B A B B A A A A B B B B B B B B B B A B A A B A B A A B
D1M184 A A B A A A B B A B B A A B A A B A B A B A A A A B B B A A A A A B B B A B B A B A B B B B A A A B A A B B A A B A B B B B A A A A B B B B B B B A A B A A B B B B A A B B A B A B A B A A A A A B A A B A A B A B A B A B B A B B B A A A A A A A A A A A A A B A A B A B A A A A A A A B B B A B B B A B B B B B A B A B A A A B B A A A A B A A A B B B B B B B B B A B A B A B A B A A B A A A B B A A A B B B A B A A A A A B A A B B B B A A B B B A B A B A A B B B B A B A B B A A A B A A A B A A A B B B A B A A B B B B B A B A A A A B B B A A A B A A B B A B A A A B A B A A B B A B A A B A A B B A B B
D1M78 A A B B A B A B B B B B B A B B B B A A A B B B A B B B A B B B B A B B A A A A B A B A B A B B A B A A A B B B A B A A B A B A A B A B B B A B A A B A A B A B A A A A B A B B A B B A B B A A B A B B A B B B A B B B A B A A A B A A A B A A A A A B A B A A A A B B B A B B A A B A B A B A A A A B B A A A B A A B B B A B B B B A B B B A B A A A B A B B A B A A B B A A A A A B A B A A B A A A A A B A B A B A A B B A B B B A A A B B B A A A A A B A B B B B B B A A B B A A B B B A A B A B B A A B A B B A A B A B A B A A B A A A A A B A B A B B A A B A A A B B B B A A A A B A A A B A A A A A B A A A
D4M196 A B B B B A A B B A A A A A A B A A A B A B B B A B A A A B A A B A A A A B B A A B B B B A A A A A A A B A A A A B A A A B B B A A A A B A A A B A B B A A B A A B B A A B B A B A A A B A A A A A A A B A A B A B A B A B A A A B A A A A B B B A A A B A B A B A A B A B A B B A B A A A A A A B A B A A B A B B B A A A A B A A B B B B B B A A A B B B B B A B B B A B A A B B A A B B B A A B B B B A A B B A B B A B B B B A A B B B A B B A A B B B B B B A B A A B A B B B A A A B A A A A A A B A A A A B A B B B B B B A B B B A B B B B A B A A B A B B B A B A A B A A B B B B A B B A B B A A A B A A A A
D5M125 B A A B A A B A B A A B B B B A B A A B A B A B B A B A B A B A A A B A A B A B B A B B B B B A B B B A B A A A A B A B B B B B B A B A A B A A B A A A A A A A B A A B A A B B B A A B A B A B A A A A B B B B B A B A B A B B A A B B B B A B B A B A A B A B B B B A B A B B A B A A A A A B A B A A A B A A B A B A B B A A B A A A B A B B A A A A B A A A A A B A B B A A B B A B B B A A B B A A B A A A A A B A B B A A A B B B B B A B B B B A B B B B A A A B B A B B A B B B B A B B B B A B A B A B A B B A A A A A B A A B A B B A A A B A B A A A A A A A A A B B B A A A B A A B B B B A A A B A A B A B
D4M35 A A A B B B B A A B A A B B A B A B A B B A A B A B B A A B A B A B A A B A A B B B A A B B A A A A B B A B B B B B A B B B A A B B A A B B A B A A A B B A A B A A A B A B A B A A B A B A B B B A A B A A B B B B A A A A A A B A B B A A A A B A B B B B A A A B A B B A A B B B A A A B A A B B B A B B B B B B B A A A A A A A A B A B A B B B B B A A A B A B A B A A A B B B B B A A B A A A A A A A B A A A A B B A B A A B A B A B B A B A B B B A A A A B A A B A A A B B B A B A A A B A B A B A A A A A A A B B A A A B B B B A B B B B B A A B B B B A B A A B B B B A B A B B B A B A A B A A A A A A A B
D3M103 A A A A A B A A A A A A A A A B A B B A A B B B A B B A B B B A B A B B A B B A A B B A B B A A B B A B A A A A A A A A A B B B A B A B B B B A A B B A B A B A B B A A B A A B B B A A A B A B A B A A B B B B B B A B B B A B B A A B A B A B B A B B A A B A A B B B B A B A A A B B A B A A A A B A B A B A A B A A B B B A A A B B A A B A B B A A A B B B A B B A B B B A A A A A B A B A A B B B A B A A B A A A A B A B A B A B A B B A A A B A A A B A B A B A B A A B A A A B B B A B B A B B B A A B B A B A A B B B B B A A A B A B B A B B A A A A B A B B B A A A A A A B A A B B A B A A B A B A B B A A
D3M66 B A A A A B B B B A B A A B A B B A B B B A A A B B A A A B A A B B B B B B B A A A A A B B A B A A B B A A A A B A A B A B B B A A A B A B A A B B A B A B A A A B A B A B B B A B A A B B A A B B B A B B B A B A B A B A A A A B B A B B A B B B B B A B A A A A A B A A B B B A A B A A B A B A B A A A B A B B A A B B A B A A A B A A B A B B B A B B B B B B B A A B B A B A A A B B A A A A B A A A B A B A A B B B A B A B A A A B B A A B A A B B A A B A A A A A B B A A A A B B B B A B B A A A B B A A B B B B A B A A A B B B B A B B A B A A B B A A B A A A A A A B A A B B A A B A B B A B B A B B B B
D5M58 B A A A A B A B B B B B A A A A B B A B B A B A B A B A B B B A A B B B A B B A B A B B A A A A B A B A A A A B B A A B B B B B A A A A A A A B B A B B A A A B A A B A A B A A B A A B B B B B B A A B A A B B B B A B A A A A B B B A B A A B A B A B A B B A B A B A A B A B B B B A A B A A A A B A B B B A B A B A A A B A B B A A B A A A A A A B B B A A A B A A B A B B A B A A B A B A A A A A B A B B B A B B A A B B B A A B B B B A A B B B B A B B A B A A B A B B B A B A B B A B A A B B B A B B A B A A A A A B B A B B A B B B B A A A B A A B B A A A B A A A B B B B A B B A A A B A B B A A A A A B
D2M197 B B B A A B A B A A B A B A A A B B B A A B A A B A A B B B B B A B A A A B A A B A A B B B A A B B B A B B B A A B A A A A A A A B B B B A A B B A B A A A B A A A B A B B B B B B A B A B A B B B A A B A A B B B A A B A B A A A B A A A A B A B B A A A A A B A B A B A A A A B B A B A B B B B B B B A B A B B A A A A B B A B B B A B A B B B B B A A B B B B B A B B B A A A A A B B B B B A B B A A B A B A A A A A B B B A A A B B B A A A B A B A B B B B B B A B A A A A A A A A A A A B A A B A A B A A B A B B B A A A B B A A A B A B A A A A A A B A A A B B A B A A A B B B A A A A A B B A A B B A B B
D1M125 B A B B A B A B B B B B A A A B A B B B B B B A A B B B B A A B B A A A A B B A B A A A B B A A B A A B A A B B A B A A A B A B B A A B A B A A A B B A A A B B A B A B A B A A B B A B A B B B B A B B B B A A B A A B B B A B B A B A B A A B B B B A B A A B A A B B B B B A B A B B B A A A A B A B A A B A B B B B A A B B B B B A A B B A A A A B A A A A A B B B A A A B A A A B B B A A B B A A A A B A B A B A A A A A A B B B B B A A B A A A A A B A B A A B A A B B B B A A B A A B A B A A A B B B A A A A B A A A A A A A B A A A A A B B B B A A A A A B B B A A B B A B A B B A B B B B B B A B B A A B
D5M29 A A A A B A A B A A A B B A A A A A A B A B A A A B B B B B B A A A B B B A B A B B A B B A A B B A A B B A A B A A B B A A A B A A B A A A A B B A B B A A A B A B B A B B A A B A A B B A B B A A A A B A B B B A A B A B A A B A B A B A A B B B A B B B B B A A B A A B B B A B B A B B A B B A A A A B B A B B B A A B A B B B A B B B A A B A A A B B B A A B A A A A A B B A A A B A B A B A A B A A A A B A A B A B A B B A A B A A B A A A A A A A B A B B A B A A A B A A B A B B A A A A B A B A B B A A A A B A A A A A B A A B A B B A A B B B A A B A B A A A B B B B B A A A A A B B B B B B A A B A A B
D4M175 A B A B B A B B A B A A A A A B B B A A A B B A A B B A A B B A B A A B A A B B A A A B B A A A A A B B B A A B B B A A A A B A A B B B B A B B B B B B B A A A A A B A A B B A B B A B A A B B A A A B B A A B B B A B B A A A A B A B A B A A B B B B A A B A B B B B A B B A B B B B A B B B A B B B B A B B B B A B B A A A B B B B B B B A A B B A A B A B A B A B A B A A B B A A B B B A A A B A A B B B B B A B B B B B A B B B A B A B B A A B A B B A B B B B B A B A A A B B A B B A A A A B A A A A A B A A B B A A B B A A B A B B B B A A A B B B B B B A A B A A B A B B B B A B A A A B A B B B A A A A
D4M174 A B A B B A B B A B A A A A A B B B A A A B A A A B B A A B B A B A A B A A A B A A A B A A A A A A B B B A A B B B A A A A B A A B B B B A B B B B A B B A A A A A B A A B B A B A A B A A B B A A A B B A A B B B A B B A A A A B A B A A A A B B B A A A B B A B B B A B B A B B B B A B B B A A B B B A B B B B B B B A A A B B B B B B B A A B B A A B A B A B A B A B A B B A A A B B B A A A B A A B B B B B A B B B B B A B B B A B A B B B A B A B B A B B B B B A B A A A B B A B B A A A A B A A A A A B A A B B A A B B A A B A B B B B A A A B B B B B B A A B A B B A B B B B A B A A A B A B B B A A A A
D3M11 A A B B B A A B A B A A A A B A B B B B B B A B A B A A B A A A B B A A B B B A A A A A A B B A B B A A A B B A A A A B A B B A B B B A A A A A A A B A A B A B A A B B A B B A A A B B B A A B A A B B B A B A B B B B A A B A A A A B A B B A B A A A B A A B A B A A A B A A A A B A A A B B B A B B A A A A A A A A B B A B A B B B A B B A A B B B B A A B B A B B A A A B B B A B B B B A A A A B B A B B A B B B A B A B A A B B A A B B B B B A A A B A A A A B A A B B B A B A A B B B A B B B A A B B B B B A B B A B B B B B A B B A B B B A B A B A B A B A B B A A A B A B B B A A B A A A B A A A B B A A
D1M63 A A B A B B A B A A A A B B B B B A B A A B B B B B A B A B A B B A A B B B A B B A A A A B B B A B A A A A B A A B A A A A B B A B A A B A B A A A A A A A B B B A A A B A B A A A B A B B A B A A B B A B B B A B B B B B B A A B B B B B A A B A B A A A A A A B B B B A B B B A B B B B A A A A B A B A B A B A A B A A B A A B B A B B A A A A A A B A A A A B A B B A A B B A A A B B B B B A A B B A A A B A A A B A A A A B B A B A A B A A A A B B B B B B B A B B B B A A A A A A B B A A A A A B A B A B A B A A A B A B A A B B A A A B A A A B A A B A B B B B B B B A A A A A A A A A B B B B A A B A A A
D2M37 A B A B B B A B A B B A A A A A A B B B A A B B A B B B A B A B A B A B B A B B A A B A A B B B B B A B A A B B B B A A B A A A A A B A B A A B B A A B A A A A B B A A B B B A A A A B B B A B B A A B A A B B B A B A A A B A A A B A A B A A A B A A A A A B A B A A B B B B A B A B A A A B A B A B A A A B B B B A A A A A B B B B B A B B A A A A B A B B A B B B A B A B B A A B B B A A B B B B A B A A A A B B B A A A B B A A A A B B B B B B A A B B A B B A A B B B A A A B B B B B B A A B A A B A B A B A A B A A B A A B A A B B B A A B B B B A B A A B B B B B A A A B B A A B A A A B A A A A B A B A
D1M36 A A A A B B B B A B A B A B B A B B B B A B A B B B B A B B A B B B A B B B A A B A A A A A B B A B A A A B B A A B A A A B A A A A A A B A B B A A A A A A B B B B A A B B B A A A B B B B A B A B B A B A B A A B B B B B B A A A B B B B A A B A A A A A A A B B B B B A B A A A B A A B A B A A A A A A A A B A A B B B B B A B A B A A B A A A A B B A A B A A A B B B B B B A A A B B A B B A A B B A B A B B B A B B A A B B A A B A A A A B A B B A B A B A A A B B B A A B B A B B A B A B B A B A A B A B A A A B B A A A B A B A A A B A A A A A B A B B A B B B B A B A A A B A A B A B A B B B B B B A A A
D5M105 B A A A A A B A A A A B A B B A A A A B B B B A B A B A A B B A B A A A A B A B A A B B A B A B B B A B A B A B A B B B A B B A B B B B A A B A A A B A A B B A B A A B A A A B A A A B A B A B B B A A B A B A B A A A B B B B A A B A B B B B B A B A A B B A A B B A B A A B A B B B A A B B A B B A B B A A A A A A B A B B B A B A B B B A B B A A B A B A A A B B A A A B A B A A A B A A B B A A B A A A A A A A B A A B A B A B B B B B B A B A B A B A B A B B A B B B A A B B B B A B B B A B B A A B B B A A A A A A A A B A A B B A A A B A B B A A A A B A A A B B B A B B B A B B B A B B B A B B A B A A
D4M179 A B A B A A B B A B A A A A A B B B A A A B B A B B B A A B A A B A B B A A A B A A A B A A B A A A B B B A A A A B A A A A B A A B B A B A B B B B B B B A B B A A B A A A B A B B A A A B B B A A A A B A B B B B A B B A A A A B A B A A B A A B B B A A B A B B B B A B B A B B B A A A B B A B A A B A B B B B A B B A A A B B B B B B B A A A A A A B A B A B A B A B B A B B A A B B B A A A B A A B B B B A A B B B B B A B B B A B B B B A A B B B B A B B B B B A B A A B B B A A A A B A B B B B A A A B A A B B B A B B A B B A B B B B A A A B B B B B B B A B A A B A B B B B A B B A B B A B B B A A A A
D5M153 A B A B B B A B A B A A B A B B A A A B A A B B A B B A B A B B A B A A A A A A B B B A B B B A B B A A B B A B A A A A A B A A B B A B A B B B A A A A B B A A B A A B A B B B B B B B A A B B A A B B B B B A B A A A B A A B B B B B A B A B B B A B A A A B B B A A B A A A A B A A A B A B A B B B A A A A A A A B B A B A B B B B B A B A A A B A B B A A B B A A A A A B B B A A B B A B B B B B A B B B A B B A A A A A B B A B A A B B A B A A B B B A B B B B B B B A B A A B A A B A B B A A A B A B B B A B A A B A A B A B A B A B A A B B B B A A A A B A B B A B B A A A A A B A B A B A A B B A A B B A
D2M19 A B A A B B A B A B B B A A A A B B A A B A A A A B B A A B B B A B B B B A A B A A A B A A B B B B A A B B A B A B A A A A B B A B A A A A A B A A B B B A A A A A A A B B A B A B B B B B A B A A A B A A B A B B B A B A B B A B A A A B B B A A A B A A B B A B A A A B A B A B A B A A A B A B A B B B A A B B A A A A B A B A A B B B B B A A A B B B B A B B A B A A A B B A A A B A A B A B B A A B A A A B B B B A B B B A B A A B B A B A A A B B B B A B A A B A B A B A A A B B B B B A A B B A A A B A B B A A A B A A A A B B B B B A B B B A A A B A A A B A A A A A A B A A B A A B A B B B A A A B B A
D1M113 A A A A A B A B B B B A B A B B A B B A B A A A A B B B A A A B B A A A B A A B B A A A B A A B B A A B A A B B A B B A A A A A B A B B A A A B A B B A B A B B A B A B B B A B B A A B A A B B B A B B B B A A B B B B A B B A A A A B B A B A B B A A A A A A A A B B B B B A A A B B B A A B A B A B A A B B A B B B A A B B B B B A B B B A B A B A B A B A B B B A B A A A B A A B B B A A B B A A A A B A B B B A B A B A A B B B A B A A B A B A A A B A B A B A A B A A B A A A B B A B B B A A B A B B A A A B B A A A B B A B B A A A A B B A A A A A A A A B A B B A B B B A B B A A B A B A A A A B A A A B
D5M124 B A A B A A B A B A A B B B B A B A A B A B A B B A B A B A B A A A B A A B A B B A B B B B B A B B B A B A A A A B A B B B B B B A B A A B A A B A A A A A A A B A A B A A B B B A A B A B A B A A A A B B B B B A B A B B B B A A B B B B A B B A B B A B A B B B B A B A B B A B A A A A A B A B A A A B A A B B B A B A A A B A A A B A B B A A A A B A A A A A B A B B A A A B A B B B A A B B A A B A A A A A A A B B A A A B B B B B A B B B B A B B B B A A A B B B B B A B B B B A B B B B A B A B A B A B B A A A A A B A A B A B B A A A B A B A A A A A B A A A B B B A A B B A A B B B B A A A B A A B A B
D3M83 A B A B B B A B A A A A B B A A B B B B B A B A A B A A A B B A B A B B B B A A A A B A A B A B A A B B A A B A A A A A B B B B B A A B A B B A B B B B B B B A B B A A B A A B A B A A A B A A A B B A B B A A B A B A A B A A B A A A A A B B B A B B B B B B A A B B A A B B A B A B A B A A A A B A A A B A B A B A B B A B A A B A A A B B B B B A B A A A A A B A A B B B A A A B B B B B A B B B A B B A B A B A B B B B A B B A A B B B A B A B B A B A A A A A A A B B A A A B A B B B A B A B B A B B A A B B A B A B A A A A A B A B B B B B A A B A B A B A A A B A A A A B B B A B A A B B B A B B A B B B
D5M63 A A A A A B A B B B B B A A A A B B A B A A B A B B B B B B B A A B B B A B B A B A B B A A A A B A B A A A A B B A A B B B B B A A A A A A A B B A B B A B A B A A A A A B A A B A A B B B B B B A A B A A A B B B A B A A A B A A B A B A A B A A A B A B B A B A B A A B A B B B B A A B A A A B B A B B B A B A B A B B B A B B A A B A A A B A A B A B A A A B A A B A B B A B A A B A B A A A A A B A B B B A B B A A B B B A A B B B B A A B B B B A B B A B A A B A B B B A B A B B A B A A B A B A B B B B A A A A A B B A B B A B B B B A A A B A A B B A A A B A A A B B B B A B B A A A A A B B A A A A A B
D4M105 B B B B A A B A A B B A B A A B A A B A A B A B B A B B B B A A A A A A B A A B A A A B B B A A A A B B B A B A B B B B B B A B B B A B A B A B B A A B B A A B A B B B A A B B A A A A B B A A B A A B A A B B A A B B A B A A A B B B B B A A A A B A A A B A B B B A B A B B B B B B B B A B A B B B A A A B A B B B A B A A A B B B B B A B A B B B B A B A B B B B B B B A B A B B B A A B A A B A B A A B A A A B A A B B A B A A A A B B B B B B A A B B A B B B A A B A B A B B A B A B B A B A B A A A B B A B B B A B A B A B B B A A B B B B B B B B A B A A B A A A A B B A A B A A A A B B A B A A A A B A
D3M48 B B A A B B A B B A B A B B B A B B B B B B A B A B A B B A A A B A B B B B B A A A B A B B A B B A B B A B B A A A A B A B B A B A B A A B B A A A A B B B A A A B A A A A A A A A A B A B A A B B B A B B A B B B B B A A A A A B B A B B B A B A A B B B A B A A A A A B A B A A B A A B A A B B B A A A A A A A B A B A B A B A A B A A A A B B B A B A B B B A A A A A A B B A B B B B A B A A B A B B B B B A A B B B A B A A A A A B B B A B A A B B B A B B A A A A A A A B B A A A B B A B B A A A B A A A A A B B B B A B A A B B B B A A A B A B B A A B B A B B B A A A A B B A B A A A A B A B A A B B A B
D4M76 A A A B A A B B A A B A B A A A B B A B A B B A A A B B B A B A A B A A A B B B A A B B A B A B A A B B A B B B B B B B A B B B B B B A B B B B A A A A B A A B B A B B B B B A A A B A B B B A A A A B A B B A A B A A A A B B B A B A A B B B B B A B B A B A A B B A A B A B A B A A B B B B A B B B A A A B B B B A A A B A B A A B A B A A B B A B A A B A A B B B B A A A B B A B B B A A B A B B A A B A A A A B B B B B B B B A A B B A B A A B A B B A A A A A A A A A A B B B B B A A B A B A A A A A A B A A B A A B A B B B A A B B B B A B A A A A A B A B A B A B B A A A A B B A A A B A B A B A A A B B
D5M44 B A A A A B A B B B B B A A A A A B A B B B B A B A B A B B B A A B B B B B B A B A A B B A A A B A A A A A A B A A A B A A B B A A A A A A A B B A B B A A B B A A B A A B A A B A A A B A B B B A B B A A B B B B B B A A B A B B B A B A A B A B A B B B B A B A B B A B A B A B B A A B B A A A B A A B B A B A B A A B B B A B A A B A A A A A A A B B B A A B A A B B A B A B A A B B B A A A B A A A B B B A B B A B A B B A A B B B B A A B A A B B B B B B A A A A B A B B B A B B A A A A A B B A A B A B A A A A A B A A B B A B B B B A A B B A A A B A A A A A A B B B B A A B B A A A A A A B A A B A A B
D2M127 B A B A B A A B B A A A A B A B B A B B B A A B B B B A B B B B B B B A A B B A B A B A A B A A A A A A B B A A A A A A B B B B A B B A B B A A B B A B A B A A B A A B B A B B A B A B A A B B B B B B A B B A B A B B A B B A A A A B A B A A A A B B B B A A B B B A B A B A A B B B A B A B A B A B A A B B B B B A B B B A A B A B A A A B A B B A A B B B B A B A A B A A A B B B A A B B B A B A A A B A B A A B B B A B A B A B B B A B A A B A B A A B A A A A A A B B B A A B B A A B B A A B B B A B B B B B B A A B B B B B B B B B B B A B A A B B B B A B B B B B B A A B B A B A B B A A B A A B A B A B
D5M126 A B A B A A B A A B A B A B B A B A A B A B A B B A B A B A B B A A A A A B A B B B B B B B B B A B B A B A A A A B A B B B B B B A B A A A B A B A A A A A B A B A A B A A B B B A A B A B A B A A A A B B B B B A B A B A B B A B B A B B A B B A A A A A A B B B A A B A B B A A B A A A B B A B A A A B A A B A B A B B A A B A A A B B B B A A A A B A A A A A B A B A A A B B A B B B A A B B A A B B A A A A B A B B A A A B B B B B A B B B B A B B B B A A A B B A B B B A B B B A B A B B A B A B A B B B B A A A A A A B A A A B B B A A B A B A A A A A A A A A B B B A A A B A A B B B B A B A B A A B A B
D1M12 A A B A A B B B B A B A A B B B B A B B A A B A A B A B B A B B A A A B B B B B A A A A B B A B A B B B B B B B A B A B A B A A B A A A B A B B A A B A A B B B B B A B A A A A A A B A B B B A A A B A B B B B A B B A B A A A A B B B A B B A B A A A A A B A A B A A B A A A A B B A B B A B B A B B A A B A B A A B B B B A B A B B A B B A B B A B B A A B A B A B A B B B A A B B B B A B B A B B B B B A B B B A A B B B A B B A A B B A B B B B B B A B A A A B B A A A A B B A B A B A B A A B B A A B A A A B B A B B A A B B B B B A B B A A A A A A B A A B B A A A A A A A A B A B B B B B B A B B B A A B
D4M198 A B B B B A A B A A A A A A A B A A A B A B B B A B A A A B A A B A A A A B A A A B B B B A A A A A A A B A A A A B B A A B B B A A A A B A A A B A B B A A B A A B B A A B B A B A A A B A A A A A A A B A A B A B A B A B A B A B A A A A B B B B A A B A B A B A A B A B A B B A B B A A A A A B B B A A B A A B B A A A A B A B A B B B B B B A A A B B B B A B A B A B A A B B A A A B B A A A B B B A A B B B B B A B B B B B A B A B A B A A A B A B B B B A B A A B A B B B A A A B B A A A A A B A A A A B A B B B B B B A B B B A B B B B A B A A B A B B B A B A A B A B B B B B A B B A B A A B A B A A A A
D2M112 B B B B A A A B A A B A A B B B B A B A B A A B B B B A B A B A B B A A A B A A B B A A A A A A A A A A B B B A A A A B B A A A B B A A A B B A B A A B A B A A B A A B B B B B B B A A A A A A A B B A B B B A B A B A B B A B B B B B B B A A A A B B B A A A A B B A B A A A A B A B A A A A A A A A B B A B B A B B B B B A B B B A A A A B A A B A A B B A A A B A A B B A A A B B A A B B B B A A A A B A B B B B B A A B B B A A A B B B B B B A B A B B A A B A B A A B B B A A A A B B A B A B B B A B B A A B B A A B B B B A A B B B A B B B A B B A B B A B B A B B A A A B B A A A B B A A B B A B B B B A
[truncated: 208,015 more chars]
